# Supplementary material for: Freshwater and anadromous fishing in Ice Age Beringia
Source: Sci Adv. 2023 Jun 2;9(22):eadg6802. doi: 10.1126/sciadv.adg6802 (PMC10413661; doi:10.1126/sciadv.adg6802)
Supplement: Supplementary file 2 — Dataset S1 [file sciadv.adg6802_dataset_s1.zip]

Archive with 1 entries (1 files):
- adg6802_Dataset_S1.xlsx
