# Supplementary material for: Freshwater and anadromous fishing in Ice Age Beringia
Source: Sci Adv. 2023 Jun 2;9(22):eadg6802. doi: 10.1126/sciadv.adg6802 (PMC10413661; doi:10.1126/sciadv.adg6802)
Supplement: Supplementary file 2 — Dataset S1 [file sciadv.adg6802_dataset_s1.zip › adg6802_Dataset_S1.xlsx]

## Sheet: DATA
Case Number	AHRS	Site Name	Component	Block	FS_ID	North	East	Depth CMBS	Element	side	class	Order	Family	Genus	Species	Common name	Specimen_Type	Max_Dimension (mm)	burning
3466	XBD-071	Mead	Component 2b	85	544	503.5-504	496.5-497	115-140	vertebra fragment	N/A	Actinopterygii	Unknown	Unknown	Unknown	Unknown	Fish	bone		not burned
3467	XBD-071	Mead	Component 2b	85	544	503.5-504	496.5-497	115-140	vertebra fragment	N/A	Actinopterygii	Unknown	Unknown	Unknown	Unknown	Fish	bone		not burned
3468	XBD-071	Mead	Component 2b	85	544	503.5-504	496.5-497	115-140	vertebra fragment	N/A	Actinopterygii	Unknown	Unknown	Unknown	Unknown	Fish	bone		not burned
3469	XBD-071	Mead	Component 2b	85	544	503.5-504	496.5-497	115-140	vertebra fragment	N/A	Actinopterygii	Unknown	Unknown	Unknown	Unknown	Fish	bone		not burned
3470	XBD-071	Mead	Component 2b	85	544	503.5-504	496.5-497	115-140	vertebra fragment	N/A	Actinopterygii	Unknown	Unknown	Unknown	Unknown	Fish	bone		not burned
3471	XBD-071	Mead	Component 2b	85	544	503.5-504	496.5-497	115-140	vertebra fragment	N/A	Actinopterygii	Unknown	Unknown	Unknown	Unknown	Fish	bone		not burned
3472	XBD-071	Mead	Component 2b	85	550	503.5-504	497-497.5	140-145	caudal vertebra	N/A	Actinopterygii	Gadiformes	Lotidae	Lota	Lota	Burbot	bone
3473	XBD-071	Mead	Component 2b	85	550	503.5-504	497-497.5	140-145	caudal vertebra fragment	N/A	Actinopterygii	Gadiformes	Lotidae	Lota	Lota	Burbot	bone	6.97	not burned
3474	XBD-071	Mead	Component 2b	85	550	503.5-504	497-497.5	140-145	caudal vertebra fragment	N/A	Actinopterygii	Gadiformes	Lotidae	Lota	Lota	Burbot	bone	7.86	not burned
3475	XBD-071	Mead	Component 2b	85	550	503.5-504	497-497.5	140-145	caudal vertebra fragment	N/A	Actinopterygii	Gadiformes	Lotidae	Lota	Lota	Burbot	bone	6.28	not burned
3476	XBD-071	Mead	Component 2b	85	550	503.5-504	497-497.5	140-145	precaudal vertebra	N/A	Actinopterygii	Gadiformes	Lotidae	Lota	Lota	Burbot	bone	10.25	not burned
3477	XBD-071	Mead	Component 2b	85	550	503.5-504	497-497.5	140-145	vertebra fragment	N/A	Actinopterygii	Unknown	Unknown	Unknown	Unknown	Fish	bone		not burned
3478	XBD-071	Mead	Component 2b	85	550	503.5-504	497-497.5	140-145	vertebra fragment	N/A	Actinopterygii	Unknown	Unknown	Unknown	Unknown	Fish	bone		not burned
3479	XBD-071	Mead	Component 2b	85	550	503.5-504	497-497.5	140-145	vertebra fragment	N/A	Actinopterygii	Unknown	Unknown	Unknown	Unknown	Fish	bone		not burned
3480	XBD-071	Mead	Component 2b	85	550	503.5-504	497-497.5	140-145	vertebra fragment	N/A	Actinopterygii	Unknown	Unknown	Unknown	Unknown	Fish	bone		not burned
3481	XBD-071	Mead	Component 2b	85	550	503.5-504	497-497.5	140-145	vertebra fragment	N/A	Actinopterygii	Unknown	Unknown	Unknown	Unknown	Fish	bone		not burned
3313	XBD-071	Mead	Component 3a	59	335	501.5-502	507.5-508	90-95	caudal vertebra	N/A	Actinopterygii	Salmoniformes	Salmonidae	subfamily Coregoninae	Unknown	Whitefish sp.	bone	5.2	brown/tan charred
3324	XBD-071	Mead	Component 3a	78	364	506-506.5	498.5-499	115-120	precaudal vertebra	N/A	Actinopterygii	Gadiformes	Lotidae	Lota	Lota	Burbot	bone	7.93	not burned
3325	XBD-071	Mead	Component 3a	78	364	506-506.5	498.5-499	115-120	precaudal vertebra fragment	N/A	Actinopterygii	Gadiformes	Lotidae	Lota	Lota	Burbot	bone	7.02	not burned
3326	XBD-071	Mead	Component 3a	78	364	506-506.5	498.5-499	115-120	precaudal vertebra fragment	N/A	Actinopterygii	Gadiformes	Lotidae	Lota	Lota	Burbot	bone	6.82	not burned
3327	XBD-071	Mead	Component 3a	78	364	506-506.5	498.5-499	115-120	precaudal vertebra fragment	N/A	Actinopterygii	Gadiformes	Lotidae	Lota	Lota	Burbot	bone	7.3	not burned
3328	XBD-071	Mead	Component 3a	78	364	506-506.5	498.5-499	115-120	precaudal vertebra fragment	N/A	Actinopterygii	Gadiformes	Lotidae	Lota	Lota	Burbot	bone	6.13	not burned
3329	XBD-071	Mead	Component 3a	78	364	506-506.5	498.5-499	115-120	precaudal vertebra fragment	N/A	Actinopterygii	Gadiformes	Lotidae	Lota	Lota	Burbot	bone	6.31	not burned
3330	XBD-071	Mead	Component 3a	78	364	506-506.5	498.5-499	115-120	precaudal vertebra fragment	N/A	Actinopterygii	Gadiformes	Lotidae	Lota	Lota	Burbot	bone	5.83	not burned
3331	XBD-071	Mead	Component 3a	78	364	506-506.5	498.5-499	115-120	vertebra fragment	N/A	Actinopterygii	Unknown	Unknown	Unknown	Unknown	Fish	bone		not burned
3332	XBD-071	Mead	Component 3a	78	364	506-506.5	498.5-499	115-120	vertebra fragment	N/A	Actinopterygii	Unknown	Unknown	Unknown	Unknown	Fish	bone		not burned
3333	XBD-071	Mead	Component 3a	78	364	506-506.5	498.5-499	115-120	vertebra fragment	N/A	Actinopterygii	Unknown	Unknown	Unknown	Unknown	Fish	bone		not burned
3334	XBD-071	Mead	Component 3a	78	364	506-506.5	498.5-499	115-120	vertebra fragment	N/A	Actinopterygii	Unknown	Unknown	Unknown	Unknown	Fish	bone		not burned
3335	XBD-071	Mead	Component 3a	78	364	506-506.5	498.5-499	115-120	vertebra fragment	N/A	Actinopterygii	Unknown	Unknown	Unknown	Unknown	Fish	bone		not burned
3336	XBD-071	Mead	Component 3a	78	364	506-506.5	498.5-499	115-120	vertebra fragment	N/A	Actinopterygii	Unknown	Unknown	Unknown	Unknown	Fish	bone		not burned
3337	XBD-071	Mead	Component 3a	78	364	506-506.5	498.5-499	115-120	vertebra fragment	N/A	Actinopterygii	Unknown	Unknown	Unknown	Unknown	Fish	bone		not burned
3338	XBD-071	Mead	Component 3a	78	364	506-506.5	498.5-499	115-120	vertebra fragment	N/A	Actinopterygii	Unknown	Unknown	Unknown	Unknown	Fish	bone		not burned
3339	XBD-071	Mead	Component 3a	78	364	506-506.5	498.5-499	115-120	vertebra fragment	N/A	Actinopterygii	Unknown	Unknown	Unknown	Unknown	Fish	bone		not burned
3340	XBD-071	Mead	Component 3a	78	364	506-506.5	498.5-499	115-120	vertebra fragment	N/A	Actinopterygii	Unknown	Unknown	Unknown	Unknown	Fish	bone		not burned
3341	XBD-071	Mead	Component 3a	78	364	506-506.5	498.5-499	115-120	vertebra fragment	N/A	Actinopterygii	Unknown	Unknown	Unknown	Unknown	Fish	bone		not burned
3342	XBD-071	Mead	Component 3a	78	364	506-506.5	498.5-499	115-120	vertebra fragment	N/A	Actinopterygii	Unknown	Unknown	Unknown	Unknown	Fish	bone		not burned
3343	XBD-071	Mead	Component 3a	78	364	506-506.5	498.5-499	115-120	vertebra fragment	N/A	Actinopterygii	Unknown	Unknown	Unknown	Unknown	Fish	bone		not burned
3344	XBD-071	Mead	Component 3a	78	364	506-506.5	498.5-499	115-120	vertebra fragment	N/A	Actinopterygii	Unknown	Unknown	Unknown	Unknown	Fish	bone		not burned
3345	XBD-071	Mead	Component 3a	78	364	506-506.5	498.5-499	115-120	vertebra fragment	N/A	Actinopterygii	Unknown	Unknown	Unknown	Unknown	Fish	bone		not burned
3346	XBD-071	Mead	Component 3a	78	364	506-506.5	498.5-499	115-120	vertebra fragment	N/A	Actinopterygii	Unknown	Unknown	Unknown	Unknown	Fish	bone		not burned
3347	XBD-071	Mead	Component 3a	78	364	506-506.5	498.5-499	115-120	vertebra fragment	N/A	Actinopterygii	Unknown	Unknown	Unknown	Unknown	Fish	bone		not burned
3348	XBD-071	Mead	Component 3a	78	364	506-506.5	498.5-499	115-120	vertebra fragment	N/A	Actinopterygii	Unknown	Unknown	Unknown	Unknown	Fish	bone		not burned
3349	XBD-071	Mead	Component 3a	78	383	506.936	498.775	115-120	precaudal vertebra fragment	N/A	Actinopterygii	Gadiformes	Lotidae	Lota	Lota	Burbot	bone	7.93	not burned
3350	XBD-071	Mead	Component 3a	78	383	506.936	498.775	115-120	precaudal vertebra fragment	N/A	Actinopterygii	Gadiformes	Lotidae	Lota	Lota	Burbot	bone	7.38	not burned
3351	XBD-071	Mead	Component 3a	78	383	506.936	498.775	115-120	precaudal vertebra fragment	N/A	Actinopterygii	Gadiformes	Lotidae	Lota	Lota	Burbot	bone	7.36	not burned
3352	XBD-071	Mead	Component 3a	78	383	506.936	498.775	115-120	precaudal vertebra fragment	N/A	Actinopterygii	Gadiformes	Lotidae	Lota	Lota	Burbot	bone	7.75	not burned
3353	XBD-071	Mead	Component 3a	78	391	506-506.5	498.5-499	115-120	thoracic vertebra fragment	N/A	Actinopterygii	Gadiformes	Lotidae	Lota	Lota	Burbot	bone	7.35	not burned
3354	XBD-071	Mead	Component 3a	78	391	506-506.5	498.5-499	115-120	thoracic vertebra fragment	N/A	Actinopterygii	Gadiformes	Lotidae	Lota	Lota	Burbot	bone	8.34	not burned
3355	XBD-071	Mead	Component 3a	78	391	506-506.5	498.5-499	115-120	thoracic vertebra fragment	N/A	Actinopterygii	Gadiformes	Lotidae	Lota	Lota	Burbot	bone	5.26	not burned
3356	XBD-071	Mead	Component 3a	78	392	506.5-507	498.5-499	115-120	precaudal vertebra	N/A	Actinopterygii	Gadiformes	Lotidae	Lota	Lota	Burbot	bone	8.45	not burned
3357	XBD-071	Mead	Component 3a	78	392	506.5-507	498.5-499	115-120	precaudal vertebra fragment	N/A	Actinopterygii	Gadiformes	Lotidae	Lota	Lota	Burbot	bone	8.21	not burned
3358	XBD-071	Mead	Component 3a	78	392	506.5-507	498.5-499	115-120	thoracic vertebra fragment	N/A	Actinopterygii	Gadiformes	Lotidae	Lota	Lota	Burbot	bone	6.08	not burned
3359	XBD-071	Mead	Component 3a	78	392	506.5-507	498.5-499	115-120	thoracic vertebra fragment	N/A	Actinopterygii	Gadiformes	Lotidae	Lota	Lota	Burbot	bone	5.01	not burned
3360	XBD-071	Mead	Component 3a	78	392	506.5-507	498.5-499	115-120	thoracic vertebra fragment	N/A	Actinopterygii	Gadiformes	Lotidae	Lota	Lota	Burbot	bone	6.01	not burned
3361	XBD-071	Mead	Component 3a	78	392	506.5-507	498.5-499	115-120	thoracic vertebra fragment	N/A	Actinopterygii	Gadiformes	Lotidae	Lota	Lota	Burbot	bone	5.35	not burned
3362	XBD-071	Mead	Component 3a	78	392	506.5-507	498.5-499	115-120	thoracic vertebra fragment	N/A	Actinopterygii	Gadiformes	Lotidae	Lota	Lota	Burbot	bone	4.54	not burned
3363	XBD-071	Mead	Component 3a	78	393	507-507.5	498.5-499	115-120	otolith	L	Actinopterygii	Gadiformes	Lotidae	Lota	Lota	Burbot	otolith	12.72	not burned
3364	XBD-071	Mead	Component 3a	78	471	506.392	498.169	120-125	caudal vertebra fragment	N/A	Actinopterygii	Salmoniformes	Salmonidae	subfamily Coregoninae	Unknown	Whitefish sp.	bone	5.86	not burned
3366	XBD-071	Mead	Component 3a	78	479	506.149	498.092	120-125	caudal vertebra fragment	N/A	Actinopterygii	Salmoniformes	Salmonidae	subfamily Coregoninae	Unknown	Whitefish sp.	bone	4.58	not burned
3367	XBD-071	Mead	Component 3a	78	479	506.149	498.092	120-125	caudal vertebra fragment	N/A	Actinopterygii	Salmoniformes	Salmonidae	subfamily Coregoninae	Unknown	Whitefish sp.	bone	5.34	not burned
3368	XBD-071	Mead	Component 3a	78	479	506.149	498.092	120-125	caudal vertebra fragment	N/A	Actinopterygii	Salmoniformes	Salmonidae	subfamily Coregoninae	Unknown	Whitefish sp.	bone	4.74	not burned
3369	XBD-071	Mead	Component 3a	78	537	506.295	498.078	125-130	branchiostegal ray fragment	N/A	Actinopterygii	Gadiformes	Lotidae	Lota	Lota	Burbot	bone	13.22	not burned
3370	XBD-071	Mead	Component 3a	78	537	506.295	498.078	125-130	branchiostegal ray fragment	N/A	Actinopterygii	Gadiformes	Lotidae	Lota	Lota	Burbot	bone	15.85	not burned
3371	XBD-071	Mead	Component 3a	78	537	506.295	498.078	125-130	branchiostegal ray fragment	N/A	Actinopterygii	Gadiformes	Lotidae	Lota	Lota	Burbot	bone	15.18	not burned
3372	XBD-071	Mead	Component 3a	78	537	506.295	498.078	125-130	branchiostegal ray fragment	N/A	Actinopterygii	Gadiformes	Lotidae	Lota	Lota	Burbot	bone	11.08	not burned
3373	XBD-071	Mead	Component 3a	78	537	506.295	498.078	125-130	branchiostegal ray fragment	N/A	Actinopterygii	Gadiformes	Lotidae	Lota	Lota	Burbot	bone	5.24	not burned
3374	XBD-071	Mead	Component 3a	78	537	506.295	498.078	125-130	branchiostegal ray fragment	N/A	Actinopterygii	Gadiformes	Lotidae	Lota	Lota	Burbot	bone	5.06	not burned
3375	XBD-071	Mead	Component 3a	78	537	506.295	498.078	125-130	branchiostegal ray fragment	N/A	Actinopterygii	Gadiformes	Lotidae	Lota	Lota	Burbot	bone	5.61	not burned
3376	XBD-071	Mead	Component 3a	78	537	506.295	498.078	125-130	branchiostegal ray fragment	N/A	Actinopterygii	Gadiformes	Lotidae	Lota	Lota	Burbot	bone	3.81	not burned
3377	XBD-071	Mead	Component 3a	78	540	507.144	498.081	125-130	non-vert	?	Actinopterygii	Unknown	Unknown	Unknown	Unknown	Fish	bone		not burned
3378	XBD-071	Mead	Component 3a	78	540	507.144	498.081	125-130	non-vert	?	Actinopterygii	Unknown	Unknown	Unknown	Unknown	Fish	bone		not burned
3379	XBD-071	Mead	Component 3a	78	540	507.144	498.081	125-130	non-vert	?	Actinopterygii	Unknown	Unknown	Unknown	Unknown	Fish	bone		not burned
3380	XBD-071	Mead	Component 3a	78	541	507.184	498.075	125-130	otolith	R	Actinopterygii	Gadiformes	Lotidae	Lota	Lota	Burbot	otolith	13.37	not burned
3381	XBD-071	Mead	Component 3a	78	556	507.724	498.086	125-130	caudal vertebra	N/A	Actinopterygii	Gadiformes	Lotidae	Lota	Lota	Burbot	bone	7.81	not burned
3382	XBD-071	Mead	Component 3a	78	556	507.724	498.086	125-130	caudal vertebra	N/A	Actinopterygii	Gadiformes	Lotidae	Lota	Lota	Burbot	bone	7.73	not burned
3383	XBD-071	Mead	Component 3a	78	556	507.724	498.086	125-130	caudal vertebra	N/A	Actinopterygii	Gadiformes	Lotidae	Lota	Lota	Burbot	bone
3384	XBD-071	Mead	Component 3a	78	556	507.724	498.086	125-130	caudal vertebra	N/A	Actinopterygii	Gadiformes	Lotidae	Lota	Lota	Burbot	bone
3385	XBD-071	Mead	Component 3a	78	556	507.724	498.086	125-130	non-vert	?	Actinopterygii	Unknown	Unknown	Unknown	Unknown	Fish	bone		not burned
3386	XBD-071	Mead	Component 3a	78	556	507.724	498.086	125-130	non-vert	?	Actinopterygii	Unknown	Unknown	Unknown	Unknown	Fish	bone		not burned
3387	XBD-071	Mead	Component 3a	78	556	507.724	498.086	125-130	non-vert	?	Actinopterygii	Unknown	Unknown	Unknown	Unknown	Fish	bone		not burned
3388	XBD-071	Mead	Component 3a	78	558	507.805	498.157	125-130	basioccipital fragment	N/A	Actinopterygii	Gadiformes	Lotidae	Lota	Lota	Burbot	bone	29.04	not burned
3389	XBD-071	Mead	Component 3a	78	558	507.805	498.157	125-130	branchiostegal ray fragment	N/A	Actinopterygii	Gadiformes	Lotidae	Lota	Lota	Burbot	bone	12.2	not burned
3390	XBD-071	Mead	Component 3a	78	558	507.805	498.157	125-130	non-vert	?	Actinopterygii	Unknown	Unknown	Unknown	Unknown	Fish	bone		not burned
3391	XBD-071	Mead	Component 3a	78	558	507.805	498.157	125-130	non-vert	?	Actinopterygii	Unknown	Unknown	Unknown	Unknown	Fish	bone		not burned
3392	XBD-071	Mead	Component 3a	78	558	507.805	498.157	125-130	non-vert	?	Actinopterygii	Unknown	Unknown	Unknown	Unknown	Fish	bone		not burned
3393	XBD-071	Mead	Component 3a	78	558	507.805	498.157	125-130	non-vert	?	Actinopterygii	Unknown	Unknown	Unknown	Unknown	Fish	bone		not burned
3394	XBD-071	Mead	Component 3a	78	558	507.805	498.157	125-130	non-vert	?	Actinopterygii	Unknown	Unknown	Unknown	Unknown	Fish	bone		not burned
3395	XBD-071	Mead	Component 3a	78	558	507.805	498.157	125-130	non-vert	?	Actinopterygii	Unknown	Unknown	Unknown	Unknown	Fish	bone		not burned
3396	XBD-071	Mead	Component 3a	78	558	507.805	498.157	125-130	non-vert	?	Actinopterygii	Unknown	Unknown	Unknown	Unknown	Fish	bone		not burned
3397	XBD-071	Mead	Component 3a	78	558	507.805	498.157	125-130	non-vert	?	Actinopterygii	Unknown	Unknown	Unknown	Unknown	Fish	bone		not burned
3398	XBD-071	Mead	Component 3a	78	558	507.805	498.157	125-130	non-vert	?	Actinopterygii	Unknown	Unknown	Unknown	Unknown	Fish	bone		not burned
3399	XBD-071	Mead	Component 3a	78	558	507.805	498.157	125-130	non-vert	?	Actinopterygii	Unknown	Unknown	Unknown	Unknown	Fish	bone		not burned
3400	XBD-071	Mead	Component 3a	78	558	507.805	498.157	125-130	non-vert	?	Actinopterygii	Unknown	Unknown	Unknown	Unknown	Fish	bone		not burned
3401	XBD-071	Mead	Component 3a	78	558	507.805	498.157	125-130	non-vert	?	Actinopterygii	Unknown	Unknown	Unknown	Unknown	Fish	bone		not burned
3402	XBD-071	Mead	Component 3a	78	558	507.805	498.157	125-130	non-vert	?	Actinopterygii	Unknown	Unknown	Unknown	Unknown	Fish	bone		not burned
3403	XBD-071	Mead	Component 3a	78	558	507.805	498.157	125-130	non-vert	?	Actinopterygii	Unknown	Unknown	Unknown	Unknown	Fish	bone		not burned
3404	XBD-071	Mead	Component 3a	78	558	507.805	498.157	125-130	non-vert	?	Actinopterygii	Unknown	Unknown	Unknown	Unknown	Fish	bone		not burned
3405	XBD-071	Mead	Component 3a	78	558	507.805	498.157	125-130	non-vert	?	Actinopterygii	Unknown	Unknown	Unknown	Unknown	Fish	bone		not burned
3406	XBD-071	Mead	Component 3a	78	558	507.805	498.157	125-130	non-vert	?	Actinopterygii	Unknown	Unknown	Unknown	Unknown	Fish	bone		not burned
3407	XBD-071	Mead	Component 3a	78	558	507.805	498.157	125-130	non-vert	?	Actinopterygii	Unknown	Unknown	Unknown	Unknown	Fish	bone		not burned
3408	XBD-071	Mead	Component 3a	78	558	507.805	498.157	125-130	non-vert	?	Actinopterygii	Unknown	Unknown	Unknown	Unknown	Fish	bone		not burned
3409	XBD-071	Mead	Component 3a	78	558	507.805	498.157	125-130	non-vert	?	Actinopterygii	Unknown	Unknown	Unknown	Unknown	Fish	bone		not burned
3410	XBD-071	Mead	Component 3a	78	558	507.805	498.157	125-130	non-vert	?	Actinopterygii	Unknown	Unknown	Unknown	Unknown	Fish	bone		not burned
3411	XBD-071	Mead	Component 3a	78	558	507.805	498.157	125-130	non-vert	?	Actinopterygii	Unknown	Unknown	Unknown	Unknown	Fish	bone		not burned
3412	XBD-071	Mead	Component 3a	78	558	507.805	498.157	125-130	parasphenoid fragment	N/A	Actinopterygii	Gadiformes	Lotidae	Lota	Lota	Burbot	bone	23.46	not burned
3413	XBD-071	Mead	Component 3a	78	558	507.805	498.157	125-130	parasphenoid fragment	N/A	Actinopterygii	Gadiformes	Lotidae	Lota	Lota	Burbot	bone	20.79	not burned
3414	XBD-071	Mead	Component 3a	78	613	507.5-508	498-498.5	125-130	epihyal	L	Actinopterygii	Gadiformes	Lotidae	Lota	Lota	Burbot	bone	8.07	not burned
3415	XBD-071	Mead	Component 3a	78	613	507.5-508	498-498.5	125-130	non-vert	?	Actinopterygii	Unknown	Unknown	Unknown	Unknown	Fish	bone		not burned
3416	XBD-071	Mead	Component 3a	78	613	507.5-508	498-498.5	125-130	non-vert	?	Actinopterygii	Unknown	Unknown	Unknown	Unknown	Fish	bone		not burned
3417	XBD-071	Mead	Component 3a	78	613	507.5-508	498-498.5	125-130	non-vert	?	Actinopterygii	Unknown	Unknown	Unknown	Unknown	Fish	bone		not burned
3418	XBD-071	Mead	Component 3a	78	613	507.5-508	498-498.5	125-130	non-vert	?	Actinopterygii	Unknown	Unknown	Unknown	Unknown	Fish	bone		not burned
3419	XBD-071	Mead	Component 3a	78	613	507.5-508	498-498.5	125-130	non-vert	?	Actinopterygii	Unknown	Unknown	Unknown	Unknown	Fish	bone		not burned
3420	XBD-071	Mead	Component 3a	78	613	507.5-508	498-498.5	125-130	non-vert	?	Actinopterygii	Unknown	Unknown	Unknown	Unknown	Fish	bone		not burned
3421	XBD-071	Mead	Component 3a	78	613	507.5-508	498-498.5	125-130	non-vert	?	Actinopterygii	Unknown	Unknown	Unknown	Unknown	Fish	bone		not burned
3422	XBD-071	Mead	Component 3a	78	613	507.5-508	498-498.5	125-130	non-vert	?	Actinopterygii	Unknown	Unknown	Unknown	Unknown	Fish	bone		not burned
3423	XBD-071	Mead	Component 3a	78	613	507.5-508	498-498.5	125-130	non-vert	?	Actinopterygii	Unknown	Unknown	Unknown	Unknown	Fish	bone		not burned
3424	XBD-071	Mead	Component 3a	78	613	507.5-508	498-498.5	125-130	non-vert	?	Actinopterygii	Unknown	Unknown	Unknown	Unknown	Fish	bone		not burned
3425	XBD-071	Mead	Component 3a	78	613	507.5-508	498-498.5	125-130	otolith	L	Actinopterygii	Gadiformes	Lotidae	Lota	Lota	Burbot	otolith	13.73	not burned
3426	XBD-071	Mead	Component 3a	78	613	507.5-508	498-498.5	125-130	otolith	R	Actinopterygii	Gadiformes	Lotidae	Lota	Lota	Burbot	otolith	8.13	not burned
3427	XBD-071	Mead	Component 3a	78	613	507.5-508	498-498.5	125-130	vertebra fragment	N/A	Actinopterygii	Unknown	Unknown	Unknown	Unknown	Fish	bone		not burned
3428	XBD-071	Mead	Component 3a	78	620	507-507.5	498.5-499	130-135	thoracic vertebra	N/A	Actinopterygii	Gadiformes	Lotidae	Lota	Lota	Burbot	bone
3436	XBD-071	Mead	Component 3a	84	425	503-503.5	498-498.5	120-125	thoracic vertebra	N/A	Actinopterygii	Salmoniformes	Salmonidae	subfamily Coregoninae	Unknown	Whitefish sp.	bone	5.29	not burned
3437	XBD-071	Mead	Component 3a	84	425	503-503.5	498-498.5	120-125	thoracic vertebra	N/A	Actinopterygii	Salmoniformes	Salmonidae	subfamily Coregoninae	Unknown	Whitefish sp.	bone	4.32	not burned
3438	XBD-071	Mead	Component 3a	84	425	503-503.5	498-498.5	120-125	thoracic vertebra	N/A	Actinopterygii	Salmoniformes	Salmonidae	subfamily Coregoninae	Unknown	Whitefish sp.	bone		not burned
3439	XBD-071	Mead	Component 3a	84	425	503-503.5	498-498.5	120-125	vertebra fragment	N/A	Actinopterygii	Salmoniformes	Salmonidae	subfamily Coregoninae	Unknown	Whitefish sp.	bone		not burned
3440	XBD-071	Mead	Component 3a	84	425	503-503.5	498-498.5	120-125	vertebra fragment	N/A	Actinopterygii	Salmoniformes	Salmonidae	subfamily Coregoninae	Unknown	Whitefish sp.	bone		not burned
3441	XBD-071	Mead	Component 3a	84	425	503-503.5	498-498.5	120-125	vertebra fragment	N/A	Actinopterygii	Salmoniformes	Salmonidae	subfamily Coregoninae	Unknown	Whitefish sp.	bone		not burned
3442	XBD-071	Mead	Component 3a	84	440	503.055	498.358	120-125	thoracic vertebra	N/A	Actinopterygii	Salmoniformes	Salmonidae	subfamily Coregoninae	Unknown	Whitefish sp.	bone	5.24	not burned
3444	XBD-071	Mead	Component 3a	85	464	503.5-504	496.5-497	120-125	non-vert	?	Actinopterygii	Unknown	Unknown	Unknown	Unknown	Fish	bone		not burned
3445	XBD-071	Mead	Component 3a	85	464	503.5-504	496.5-497	120-125	non-vert	?	Actinopterygii	Unknown	Unknown	Unknown	Unknown	Fish	bone		not burned
3446	XBD-071	Mead	Component 3a	85	464	503.5-504	496.5-497	120-125	non-vert	?	Actinopterygii	Unknown	Unknown	Unknown	Unknown	Fish	bone		not burned
3447	XBD-071	Mead	Component 3a	85	464	503.5-504	496.5-497	120-125	non-vert	?	Actinopterygii	Unknown	Unknown	Unknown	Unknown	Fish	bone		not burned
3448	XBD-071	Mead	Component 3a	85	464	503.5-504	496.5-497	120-125	non-vert	?	Actinopterygii	Unknown	Unknown	Unknown	Unknown	Fish	bone		not burned
3449	XBD-071	Mead	Component 3a	85	464	503.5-504	496.5-497	120-125	non-vert	?	Actinopterygii	Unknown	Unknown	Unknown	Unknown	Fish	bone		not burned
3450	XBD-071	Mead	Component 3a	85	464	503.5-504	496.5-497	120-125	non-vert	?	Actinopterygii	Unknown	Unknown	Unknown	Unknown	Fish	bone		not burned
3451	XBD-071	Mead	Component 3a	85	464	503.5-504	496.5-497	120-125	non-vert	?	Actinopterygii	Unknown	Unknown	Unknown	Unknown	Fish	bone		not burned
3452	XBD-071	Mead	Component 3a	85	464	503.5-504	496.5-497	120-125	non-vert	?	Actinopterygii	Unknown	Unknown	Unknown	Unknown	Fish	bone		not burned
3453	XBD-071	Mead	Component 3a	85	464	503.5-504	496.5-497	120-125	non-vert	?	Actinopterygii	Unknown	Unknown	Unknown	Unknown	Fish	bone		not burned
3454	XBD-071	Mead	Component 3a	85	464	503.5-504	496.5-497	120-125	non-vert	?	Actinopterygii	Unknown	Unknown	Unknown	Unknown	Fish	bone		not burned
3455	XBD-071	Mead	Component 3a	85	464	503.5-504	496.5-497	120-125	non-vert	?	Actinopterygii	Unknown	Unknown	Unknown	Unknown	Fish	bone		not burned
3457	XBD-071	Mead	Component 3a	85	478	503.689	496.473	115-120	caudal vertebra	N/A	Actinopterygii	Gadiformes	Lotidae	Lota	Lota	Burbot	bone
3458	XBD-071	Mead	Component 3a	85	478	503.689	496.473	115-120	non-vert	?	Actinopterygii	Unknown	Unknown	Unknown	Unknown	Fish	bone		not burned
3459	XBD-071	Mead	Component 3a	85	478	503.689	496.473	115-120	non-vert	?	Actinopterygii	Unknown	Unknown	Unknown	Unknown	Fish	bone		not burned
3460	XBD-071	Mead	Component 3a	85	478	503.689	496.473	115-120	non-vert	?	Actinopterygii	Unknown	Unknown	Unknown	Unknown	Fish	bone		not burned
3461	XBD-071	Mead	Component 3a	85	478	503.689	496.473	115-120	vertebra fragment	N/A	Actinopterygii	Unknown	Unknown	Unknown	Unknown	Fish	bone		not burned
3462	XBD-071	Mead	Component 3a	85	487	503.5-504	496.5-497	115-120	vertebra fragment	N/A	Actinopterygii	Unknown	Unknown	Unknown	Unknown	Fish	bone		not burned
3463	XBD-071	Mead	Component 3a	85	487	503.5-504	496.5-497	115-120	vertebra fragment	N/A	Actinopterygii	Unknown	Unknown	Unknown	Unknown	Fish	bone		not burned
3464	XBD-071	Mead	Component 3a	85	487	503.5-504	496.5-497	115-120	vertebra fragment	N/A	Actinopterygii	Unknown	Unknown	Unknown	Unknown	Fish	bone		not burned
3465	XBD-071	Mead	Component 3a	85	487	503.5-504	496.5-497	115-120	vertebra fragment	N/A	Actinopterygii	Unknown	Unknown	Unknown	Unknown	Fish	bone		not burned
3482	XBD-071	Mead	Component 3a	85	551	503.704	496.52	115-120	caudal vertebra	N/A	Actinopterygii	Gadiformes	Lotidae	Lota	Lota	Burbot	bone	13.61	not burned
3483	XBD-071	Mead	Component 3a	85	552	503.689	496.532	115-120	caudal vertebra	N/A	Actinopterygii	Gadiformes	Lotidae	Lota	Lota	Burbot	bone
3484	XBD-071	Mead	Component 3a	85	554	503.654	496.607	115-120	caudal vertebra	N/A	Actinopterygii	Gadiformes	Lotidae	Lota	Lota	Burbot	bone	12.46	not burned
3485	XBD-071	Mead	Component 3a	85	554	503.654	496.607	115-120	caudal vertebra	N/A	Actinopterygii	Gadiformes	Lotidae	Lota	Lota	Burbot	bone
3486	XBD-071	Mead	Component 3a	85	554	503.654	496.607	115-120	caudal vertebra fragment	N/A	Actinopterygii	Gadiformes	Lotidae	Lota	Lota	Burbot	bone	10.39	not burned
3487	XBD-071	Mead	Component 3a	85	554	503.654	496.607	115-120	caudal vertebra fragment	N/A	Actinopterygii	Gadiformes	Lotidae	Lota	Lota	Burbot	bone	10.75	not burned
3488	XBD-071	Mead	Component 3a	85	554	503.654	496.607	115-120	caudal vertebra fragment	N/A	Actinopterygii	Gadiformes	Lotidae	Lota	Lota	Burbot	bone	10.56	not burned
3489	XBD-071	Mead	Component 3a	85	554	503.654	496.607	115-120	caudal vertebra fragment	N/A	Actinopterygii	Gadiformes	Lotidae	Lota	Lota	Burbot	bone	9.57	not burned
3490	XBD-071	Mead	Component 3a	85	554	503.654	496.607	115-120	caudal vertebra fragment	N/A	Actinopterygii	Gadiformes	Lotidae	Lota	Lota	Burbot	bone	9.47	not burned
3491	XBD-071	Mead	Component 3a	85	554	503.654	496.607	115-120	caudal vertebra fragment	N/A	Actinopterygii	Gadiformes	Lotidae	Lota	Lota	Burbot	bone	10.42	not burned
3492	XBD-071	Mead	Component 3a	85	554	503.654	496.607	115-120	caudal vertebra fragment	N/A	Actinopterygii	Gadiformes	Lotidae	Lota	Lota	Burbot	bone	8.71	not burned
3493	XBD-071	Mead	Component 3a	85	554	503.654	496.607	115-120	non-vert	N/A	Actinopterygii	Unknown	Unknown	Unknown	Unknown	Fish	bone		not burned
3494	XBD-071	Mead	Component 3a	85	554	503.654	496.607	115-120	vertebra fragment	N/A	Actinopterygii	Unknown	Unknown	Unknown	Unknown	Fish	bone		not burned
3495	XBD-071	Mead	Component 3a	85	554	503.654	496.607	115-120	vertebra fragment	N/A	Actinopterygii	Unknown	Unknown	Unknown	Unknown	Fish	bone		not burned
3496	XBD-071	Mead	Component 3a	85	554	503.654	496.607	115-120	vertebra fragment	N/A	Actinopterygii	Unknown	Unknown	Unknown	Unknown	Fish	bone		not burned
3497	XBD-071	Mead	Component 3a	85	554	503.654	496.607	115-120	vertebra fragment	N/A	Actinopterygii	Unknown	Unknown	Unknown	Unknown	Fish	bone		not burned
3498	XBD-071	Mead	Component 3a	85	554	503.654	496.607	115-120	vertebra fragment	N/A	Actinopterygii	Unknown	Unknown	Unknown	Unknown	Fish	bone		not burned
3499	XBD-071	Mead	Component 3a	85	554	503.654	496.607	115-120	vertebra fragment	N/A	Actinopterygii	Unknown	Unknown	Unknown	Unknown	Fish	bone		not burned
3500	XBD-071	Mead	Component 3a	85	554	503.654	496.607	115-120	vertebra fragment	N/A	Actinopterygii	Unknown	Unknown	Unknown	Unknown	Fish	bone		not burned
3501	XBD-071	Mead	Component 3a	85	554	503.654	496.607	115-120	vertebra fragment	N/A	Actinopterygii	Unknown	Unknown	Unknown	Unknown	Fish	bone		not burned
3502	XBD-071	Mead	Component 3a	85	554	503.654	496.607	115-120	vertebra fragment	N/A	Actinopterygii	Unknown	Unknown	Unknown	Unknown	Fish	bone		not burned
3503	XBD-071	Mead	Component 3a	85	554	503.654	496.607	115-120	vertebra fragment	N/A	Actinopterygii	Unknown	Unknown	Unknown	Unknown	Fish	bone		not burned
3504	XBD-071	Mead	Component 3a	85	554	503.654	496.607	115-120	vertebra fragment	N/A	Actinopterygii	Unknown	Unknown	Unknown	Unknown	Fish	bone		not burned
3505	XBD-071	Mead	Component 3a	85	554	503.654	496.607	115-120	vertebra fragment	N/A	Actinopterygii	Unknown	Unknown	Unknown	Unknown	Fish	bone		not burned
3506	XBD-071	Mead	Component 3a	85	554	503.654	496.607	115-120	vertebra fragment	N/A	Actinopterygii	Unknown	Unknown	Unknown	Unknown	Fish	bone		not burned
3507	XBD-071	Mead	Component 3a	85	555	503.696	496.598	115-120	non-vert	?	Actinopterygii	Unknown	Unknown	Unknown	Unknown	Fish	bone		not burned
3508	XBD-071	Mead	Component 3a	85	555	503.696	496.598	115-120	non-vert	?	Actinopterygii	Unknown	Unknown	Unknown	Unknown	Fish	bone		not burned
3509	XBD-071	Mead	Component 3a	85	555	503.696	496.598	115-120	vertebra fragment	N/A	Actinopterygii	Unknown	Unknown	Unknown	Unknown	Fish	bone		not burned
3510	XBD-071	Mead	Component 3a	85	555	503.696	496.598	115-120	vertebra fragment	N/A	Actinopterygii	Unknown	Unknown	Unknown	Unknown	Fish	bone		not burned
3511	XBD-071	Mead	Component 3a	85	555	503.696	496.598	115-120	vertebra fragment	N/A	Actinopterygii	Unknown	Unknown	Unknown	Unknown	Fish	bone		not burned
3512	XBD-071	Mead	Component 3a	85	555	503.696	496.598	115-120	vertebra fragment	N/A	Actinopterygii	Unknown	Unknown	Unknown	Unknown	Fish	bone		not burned
3513	XBD-071	Mead	Component 3a	85	555	503.696	496.598	115-120	vertebra fragment	N/A	Actinopterygii	Unknown	Unknown	Unknown	Unknown	Fish	bone		not burned
3514	XBD-071	Mead	Component 3a	85	555	503.696	496.598	115-120	vertebra fragment	N/A	Actinopterygii	Unknown	Unknown	Unknown	Unknown	Fish	bone		not burned
3515	XBD-071	Mead	Component 3a	85	557	503.674	496.505	115-120	caudal vertebra fragment	N/A	Actinopterygii	Gadiformes	Lotidae	Lota	Lota	Burbot	bone	11.66	not burned
3516	XBD-071	Mead	Component 3a	85	557	503.674	496.505	115-120	vertebra fragment	N/A	Actinopterygii	Unknown	Unknown	Unknown	Unknown	Fish	bone		not burned
3517	XBD-071	Mead	Component 3a	85	557	503.674	496.505	115-120	vertebra fragment	N/A	Actinopterygii	Unknown	Unknown	Unknown	Unknown	Fish	bone		not burned
3518	XBD-071	Mead	Component 3a	85	557	503.674	496.505	115-120	vertebra fragment	N/A	Actinopterygii	Unknown	Unknown	Unknown	Unknown	Fish	bone		not burned
3519	XBD-071	Mead	Component 3a	86	733	505-505.5	496-496.5	110-115	thoracic vertebra	N/A	Actinopterygii	Gadiformes	Lotidae	Lota	Lota	Burbot	bone
3520	XBD-071	Mead	Component 3a	86	733	505-505.5	496-496.5	110-115	thoracic vertebra	N/A	Actinopterygii	Gadiformes	Lotidae	Lota	Lota	Burbot	bone
3521	XBD-071	Mead	Component 3a	86	733	505-505.5	496-496.5	110-115	thoracic vertebra fragment	N/A	Actinopterygii	Gadiformes	Lotidae	Lota	Lota	Burbot	bone	6.52	not burned
3522	XBD-071	Mead	Component 3a	86	742	504.5-505	496-496.5	115-120	thoracic vertebra fragment	N/A	Actinopterygii	Gadiformes	Lotidae	Lota	Lota	Burbot	bone	6.5	not burned
3523	XBD-071	Mead	Component 3a	86	742	504.5-505	496-496.5	115-120	thoracic vertebra fragment	N/A	Actinopterygii	Gadiformes	Lotidae	Lota	Lota	Burbot	bone	7.12	not burned
3524	XBD-071	Mead	Component 3a	86	742	504.5-505	496-496.5	115-120	thoracic vertebra fragment	N/A	Actinopterygii	Gadiformes	Lotidae	Lota	Lota	Burbot	bone	3.9	not burned
3525	XBD-071	Mead	Component 3a	86	768	505-505.5	497-497.5	120-125	caudal vertebra fragment	N/A	Actinopterygii	Gadiformes	Lotidae	Lota	Lota	Burbot	bone	4.43	not burned
3526	XBD-071	Mead	Component 3a	86	768	505-505.5	497-497.5	120-125	caudal vertebra fragment	N/A	Actinopterygii	Gadiformes	Lotidae	Lota	Lota	Burbot	bone	3.91	not burned
3527	XBD-071	Mead	Component 3a	86	794	505.095	496.854	120-125	non-vert	?	Actinopterygii	Unknown	Unknown	Unknown	Unknown	Fish	bone
3528	XBD-071	Mead	Component 3a	86	794	505.095	496.854	120-125	quadrate	R	Actinopterygii	Gadiformes	Lotidae	Lota	Lota	Burbot	bone	21.15	not burned
3531	XBD-071	Mead	Component 3a	86	841	505.5-506	497-497.5	120-125	epihyal	L	Actinopterygii	Gadiformes	Lotidae	Lota	Lota	Burbot	bone	8.73	not burned
3532	XBD-071	Mead	Component 3a	86	857	505.215	497.043	120-125	vertebra fragment	N/A	Actinopterygii	Unknown	Unknown	Unknown	Unknown	Fish	bone		not burned
3533	XBD-071	Mead	Component 3a	86	857	505.215	497.043	120-125	vertebra fragment	N/A	Actinopterygii	Unknown	Unknown	Unknown	Unknown	Fish	bone		not burned
3534	XBD-071	Mead	Component 3a	86	857	505.215	497.043	120-125	vertebra fragment	N/A	Actinopterygii	Unknown	Unknown	Unknown	Unknown	Fish	bone		not burned
3535	XBD-071	Mead	Component 3a	86	857	505.215	497.043	120-125	vertebra fragment	N/A	Actinopterygii	Unknown	Unknown	Unknown	Unknown	Fish	bone		not burned
3536	XBD-071	Mead	Component 3a	86	857	505.215	497.043	120-125	vertebra fragment	N/A	Actinopterygii	Unknown	Unknown	Unknown	Unknown	Fish	bone		not burned
3537	XBD-071	Mead	Component 3a	86	857	505.215	497.043	120-125	vertebra fragment	N/A	Actinopterygii	Unknown	Unknown	Unknown	Unknown	Fish	bone		not burned
3538	XBD-071	Mead	Component 3a	86	857	505.215	497.043	120-125	vertebra fragment	N/A	Actinopterygii	Unknown	Unknown	Unknown	Unknown	Fish	bone		not burned
3539	XBD-071	Mead	Component 3a	86	863	505.415	497.086	120-125	non-vert	?	Actinopterygii	Unknown	Unknown	Unknown	Unknown	Fish	bone		not burned
3540	XBD-071	Mead	Component 3a	86	863	505.415	497.086	120-125	non-vert	?	Actinopterygii	Unknown	Unknown	Unknown	Unknown	Fish	bone		not burned
3541	XBD-071	Mead	Component 3a	86	863	505.415	497.086	120-125	non-vert	?	Actinopterygii	Unknown	Unknown	Unknown	Unknown	Fish	bone		not burned
3542	XBD-071	Mead	Component 3a	86	865	505.375	497.159	120-125	non-vert	?	Actinopterygii	Unknown	Unknown	Unknown	Unknown	Fish	bone		not burned
3543	XBD-071	Mead	Component 3a	86	865	505.375	497.159	120-125	non-vert	?	Actinopterygii	Unknown	Unknown	Unknown	Unknown	Fish	bone		not burned
3544	XBD-071	Mead	Component 3a	86	865	505.375	497.159	120-125	non-vert	?	Actinopterygii	Unknown	Unknown	Unknown	Unknown	Fish	bone		not burned
3545	XBD-071	Mead	Component 3a	86	865	505.375	497.159	120-125	non-vert	?	Actinopterygii	Unknown	Unknown	Unknown	Unknown	Fish	bone		not burned
3546	XBD-071	Mead	Component 3a	86	865	505.375	497.159	120-125	non-vert	?	Actinopterygii	Unknown	Unknown	Unknown	Unknown	Fish	bone		not burned
3547	XBD-071	Mead	Component 3a	86	865	505.375	497.159	120-125	non-vert	?	Actinopterygii	Unknown	Unknown	Unknown	Unknown	Fish	bone		not burned
3548	XBD-071	Mead	Component 3a	86	865	505.375	497.159	120-125	non-vert	?	Actinopterygii	Unknown	Unknown	Unknown	Unknown	Fish	bone		not burned
3549	XBD-071	Mead	Component 3a	86	865	505.375	497.159	120-125	non-vert	?	Actinopterygii	Unknown	Unknown	Unknown	Unknown	Fish	bone		not burned
3550	XBD-071	Mead	Component 3a	86	865	505.375	497.159	120-125	non-vert	?	Actinopterygii	Unknown	Unknown	Unknown	Unknown	Fish	bone		not burned
3551	XBD-071	Mead	Component 3a	86	865	505.375	497.159	120-125	non-vert	?	Actinopterygii	Unknown	Unknown	Unknown	Unknown	Fish	bone		not burned
3552	XBD-071	Mead	Component 3a	86	865	505.375	497.159	120-125	non-vert	?	Actinopterygii	Unknown	Unknown	Unknown	Unknown	Fish	bone		not burned
3553	XBD-071	Mead	Component 3a	86	865	505.375	497.159	120-125	non-vert	?	Actinopterygii	Unknown	Unknown	Unknown	Unknown	Fish	bone		not burned
3554	XBD-071	Mead	Component 3a	86	865	505.375	497.159	120-125	non-vert	?	Actinopterygii	Unknown	Unknown	Unknown	Unknown	Fish	bone		not burned
3555	XBD-071	Mead	Component 3a	86	865	505.375	497.159	120-125	non-vert	?	Actinopterygii	Unknown	Unknown	Unknown	Unknown	Fish	bone		not burned
3556	XBD-071	Mead	Component 3a	86	865	505.375	497.159	120-125	non-vert	?	Actinopterygii	Unknown	Unknown	Unknown	Unknown	Fish	bone		not burned
3557	XBD-071	Mead	Component 3a	86	866	505.381	497.216	120-125	ceratohyal fragment	?	Actinopterygii	Gadiformes	Lotidae	Lota	Lota	Burbot	bone	8.43	not burned
3558	XBD-071	Mead	Component 3a	86	866	505.381	497.216	120-125	non-vert	?	Actinopterygii	Unknown	Unknown	Unknown	Unknown	Fish	bone		not burned
3559	XBD-071	Mead	Component 3a	86	866	505.381	497.216	120-125	non-vert	?	Actinopterygii	Unknown	Unknown	Unknown	Unknown	Fish	bone		not burned
3560	XBD-071	Mead	Component 3a	86	866	505.381	497.216	120-125	non-vert	?	Actinopterygii	Unknown	Unknown	Unknown	Unknown	Fish	bone		not burned
3561	XBD-071	Mead	Component 3a	86	866	505.381	497.216	120-125	non-vert	?	Actinopterygii	Unknown	Unknown	Unknown	Unknown	Fish	bone		not burned
3562	XBD-071	Mead	Component 3a	86	866	505.381	497.216	120-125	non-vert	?	Actinopterygii	Unknown	Unknown	Unknown	Unknown	Fish	bone		not burned
3563	XBD-071	Mead	Component 3a	86	866	505.381	497.216	120-125	non-vert	?	Actinopterygii	Unknown	Unknown	Unknown	Unknown	Fish	bone		not burned
3564	XBD-071	Mead	Component 3a	86	866	505.381	497.216	120-125	non-vert	?	Actinopterygii	Unknown	Unknown	Unknown	Unknown	Fish	bone		not burned
3565	XBD-071	Mead	Component 3a	86	878	505.295	497.38	120-125	vertebra fragment	N/A	Actinopterygii	Unknown	Unknown	Unknown	Unknown	Fish	bone		not burned
3566	XBD-071	Mead	Component 3a	86	878	505.295	497.38	120-125	vertebra fragment	N/A	Actinopterygii	Unknown	Unknown	Unknown	Unknown	Fish	bone		not burned
3567	XBD-071	Mead	Component 3a	86	878	505.295	497.38	120-125	vertebra fragment	N/A	Actinopterygii	Unknown	Unknown	Unknown	Unknown	Fish	bone		not burned
3568	XBD-071	Mead	Component 3a	86	878	505.295	497.38	120-125	vertebra fragment	N/A	Actinopterygii	Unknown	Unknown	Unknown	Unknown	Fish	bone		not burned
3569	XBD-071	Mead	Component 3a	86	878	505.295	497.38	120-125	vertebra fragment	N/A	Actinopterygii	Unknown	Unknown	Unknown	Unknown	Fish	bone		not burned
3570	XBD-071	Mead	Component 3a	86	878	505.295	497.38	120-125	vertebra fragment	N/A	Actinopterygii	Unknown	Unknown	Unknown	Unknown	Fish	bone		not burned
3571	XBD-071	Mead	Component 3a	86	878	505.295	497.38	120-125	vertebra fragment	N/A	Actinopterygii	Unknown	Unknown	Unknown	Unknown	Fish	bone		not burned
3572	XBD-071	Mead	Component 3a	86	878	505.295	497.38	120-125	vertebra fragment	N/A	Actinopterygii	Unknown	Unknown	Unknown	Unknown	Fish	bone		not burned
3573	XBD-071	Mead	Component 3a	86	878	505.295	497.38	120-125	vertebra fragment	N/A	Actinopterygii	Unknown	Unknown	Unknown	Unknown	Fish	bone		not burned
3574	XBD-071	Mead	Component 3a	86	878	505.295	497.38	120-125	vertebra fragment	N/A	Actinopterygii	Unknown	Unknown	Unknown	Unknown	Fish	bone		not burned
3575	XBD-071	Mead	Component 3a	86	878	505.295	497.38	120-125	vertebra fragment	N/A	Actinopterygii	Unknown	Unknown	Unknown	Unknown	Fish	bone		not burned
3576	XBD-071	Mead	Component 3a	86	878	505.295	497.38	120-125	vertebra fragment	N/A	Actinopterygii	Unknown	Unknown	Unknown	Unknown	Fish	bone		not burned
3577	XBD-071	Mead	Component 3a	86	878	505.295	497.38	120-125	vertebra fragment	N/A	Actinopterygii	Unknown	Unknown	Unknown	Unknown	Fish	bone		not burned
3578	XBD-071	Mead	Component 3a	86	878	505.295	497.38	120-125	vertebra fragment	N/A	Actinopterygii	Unknown	Unknown	Unknown	Unknown	Fish	bone		not burned
3579	XBD-071	Mead	Component 3a	86	878	505.295	497.38	120-125	vertebra fragment	N/A	Actinopterygii	Unknown	Unknown	Unknown	Unknown	Fish	bone		not burned
3580	XBD-071	Mead	Component 3a	86	878	505.295	497.38	120-125	vertebra fragment	N/A	Actinopterygii	Unknown	Unknown	Unknown	Unknown	Fish	bone		not burned
3581	XBD-071	Mead	Component 3a	86	878	505.295	497.38	120-125	vertebra fragment	N/A	Actinopterygii	Unknown	Unknown	Unknown	Unknown	Fish	bone		not burned
3582	XBD-071	Mead	Component 3a	86	878	505.295	497.38	120-125	vertebra fragment	N/A	Actinopterygii	Unknown	Unknown	Unknown	Unknown	Fish	bone		not burned
3583	XBD-071	Mead	Component 3a	86	884	505.372	497.44	120-125	quadrate fragment	L	Actinopterygii	Gadiformes	Lotidae	Lota	Lota	Burbot	bone	5.07	not burned
3584	XBD-071	Mead	Component 3a	86	885	505.205	497.517	120-125	articular	L	Actinopterygii	Gadiformes	Lotidae	Lota	Lota	Burbot	bone	5.47	not burned
3585	XBD-071	Mead	Component 3a	86	885	505.205	497.517	120-125	non-vert	?	Actinopterygii	Unknown	Unknown	Unknown	Unknown	Fish	bone		not burned
3586	XBD-071	Mead	Component 3a	86	885	505.205	497.517	120-125	non-vert	?	Actinopterygii	Unknown	Unknown	Unknown	Unknown	Fish	bone		not burned
3587	XBD-071	Mead	Component 3a	86	885	505.205	497.517	120-125	non-vert	?	Actinopterygii	Unknown	Unknown	Unknown	Unknown	Fish	bone		not burned
3588	XBD-071	Mead	Component 3a	86	885	505.205	497.517	120-125	non-vert	?	Actinopterygii	Unknown	Unknown	Unknown	Unknown	Fish	bone		not burned
3589	XBD-071	Mead	Component 3a	86	885	505.205	497.517	120-125	non-vert	?	Actinopterygii	Unknown	Unknown	Unknown	Unknown	Fish	bone		not burned
3590	XBD-071	Mead	Component 3a	86	885	505.205	497.517	120-125	non-vert	?	Actinopterygii	Unknown	Unknown	Unknown	Unknown	Fish	bone		not burned
3591	XBD-071	Mead	Component 3a	86	885	505.205	497.517	120-125	non-vert	?	Actinopterygii	Unknown	Unknown	Unknown	Unknown	Fish	bone		not burned
3592	XBD-071	Mead	Component 3a	86	885	505.205	497.517	120-125	non-vert	?	Actinopterygii	Unknown	Unknown	Unknown	Unknown	Fish	bone		not burned
3593	XBD-071	Mead	Component 3a	86	885	505.205	497.517	120-125	non-vert	?	Actinopterygii	Unknown	Unknown	Unknown	Unknown	Fish	bone		not burned
3594	XBD-071	Mead	Component 3a	86	885	505.205	497.517	120-125	non-vert	?	Actinopterygii	Unknown	Unknown	Unknown	Unknown	Fish	bone		not burned
3595	XBD-071	Mead	Component 3a	86	885	505.205	497.517	120-125	non-vert	?	Actinopterygii	Unknown	Unknown	Unknown	Unknown	Fish	bone		not burned
3596	XBD-071	Mead	Component 3a	86	885	505.205	497.517	120-125	non-vert	?	Actinopterygii	Unknown	Unknown	Unknown	Unknown	Fish	bone		not burned
3597	XBD-071	Mead	Component 3a	86	885	505.205	497.517	120-125	non-vert	?	Actinopterygii	Unknown	Unknown	Unknown	Unknown	Fish	bone		not burned
3598	XBD-071	Mead	Component 3a	86	885	505.205	497.517	120-125	non-vert	?	Actinopterygii	Unknown	Unknown	Unknown	Unknown	Fish	bone		not burned
3599	XBD-071	Mead	Component 3a	86	892	505.667	497.096	120-125	non-vert	?	Actinopterygii	Unknown	Unknown	Unknown	Unknown	Fish	bone		not burned
3600	XBD-071	Mead	Component 3a	86	909	505.637	497.144	120-125	non-vert	?	Actinopterygii	Unknown	Unknown	Unknown	Unknown	Fish	bone		not burned
3601	XBD-071	Mead	Component 3a	86	909	505.637	497.144	120-125	non-vert	?	Actinopterygii	Unknown	Unknown	Unknown	Unknown	Fish	bone		not burned
3602	XBD-071	Mead	Component 3a	86	909	505.637	497.144	120-125	non-vert	?	Actinopterygii	Unknown	Unknown	Unknown	Unknown	Fish	bone		not burned
3603	XBD-071	Mead	Component 3a	86	909	505.637	497.144	120-125	non-vert	?	Actinopterygii	Unknown	Unknown	Unknown	Unknown	Fish	bone		not burned
3604	XBD-071	Mead	Component 3a	86	909	505.637	497.144	120-125	non-vert	?	Actinopterygii	Unknown	Unknown	Unknown	Unknown	Fish	bone		not burned
3605	XBD-071	Mead	Component 3a	86	909	505.637	497.144	120-125	non-vert	?	Actinopterygii	Unknown	Unknown	Unknown	Unknown	Fish	bone		not burned
3606	XBD-071	Mead	Component 3a	86	909	505.637	497.144	120-125	non-vert	?	Actinopterygii	Unknown	Unknown	Unknown	Unknown	Fish	bone		not burned
3607	XBD-071	Mead	Component 3a	86	909	505.637	497.144	120-125	non-vert	?	Actinopterygii	Unknown	Unknown	Unknown	Unknown	Likely Burbot	bone		not burned
3608	XBD-071	Mead	Component 3a	86	909	505.637	497.144	120-125	parasphenoid fragment	N/A	Actinopterygii	Gadiformes	Lotidae	Lota	Lota	Burbot	bone	12.57	not burned
3609	XBD-071	Mead	Component 3a	86	909	505.637	497.144	120-125	premaxilla	R	Actinopterygii	Gadiformes	Lotidae	Lota	Lota	Burbot	bone	8.62	not burned
3610	XBD-071	Mead	Component 3a	86	921	505-505.5	497-497.5	125-130	quadrate fragment	L	Actinopterygii	Salmoniformes	Salmonidae	subfamily Coregoninae	Unknown	Whitefish sp.	bone	5.27	not burned
3611	XBD-071	Mead	Component 3a	86	950	505.558	497.477	120-125	vertebra fragment	N/A	Actinopterygii	Unknown	Unknown	Unknown	Unknown	Fish	bone		not burned
3612	XBD-071	Mead	Component 3a	86	950	505.558	497.477	120-125	vertebra fragment	N/A	Actinopterygii	Unknown	Unknown	Unknown	Unknown	Fish	bone		not burned
3613	XBD-071	Mead	Component 3a	86	950	505.558	497.477	120-125	vertebra fragment	N/A	Actinopterygii	Unknown	Unknown	Unknown	Unknown	Fish	bone		not burned
3614	XBD-071	Mead	Component 3a	86	963	505.293	497.588	125-130	articular	L	Actinopterygii	Gadiformes	Lotidae	Lota	Lota	Burbot	bone	7.89	not burned
3615	XBD-071	Mead	Component 3a	86	963	505.293	497.588	125-130	articular	L	Actinopterygii	Gadiformes	Lotidae	Lota	Lota	Burbot	bone	8.62	not burned
3616	XBD-071	Mead	Component 3a	86	963	505.293	497.588	125-130	non-vert	?	Actinopterygii	Unknown	Unknown	Unknown	Unknown	Fish	bone		not burned
3617	XBD-071	Mead	Component 3a	86	963	505.293	497.588	125-130	non-vert	?	Actinopterygii	Unknown	Unknown	Unknown	Unknown	Fish	bone		not burned
3618	XBD-071	Mead	Component 3a	86	963	505.293	497.588	125-130	non-vert	?	Actinopterygii	Unknown	Unknown	Unknown	Unknown	Fish	bone		not burned
3619	XBD-071	Mead	Component 3a	86	963	505.293	497.588	125-130	non-vert	?	Actinopterygii	Unknown	Unknown	Unknown	Unknown	Fish	bone		not burned
3620	XBD-071	Mead	Component 3a	86	963	505.293	497.588	125-130	non-vert	?	Actinopterygii	Unknown	Unknown	Unknown	Unknown	Fish	bone		not burned
3621	XBD-071	Mead	Component 3a	86	963	505.293	497.588	125-130	non-vert	?	Actinopterygii	Unknown	Unknown	Unknown	Unknown	Fish	bone		not burned
3622	XBD-071	Mead	Component 3a	86	963	505.293	497.588	125-130	non-vert	?	Actinopterygii	Unknown	Unknown	Unknown	Unknown	Fish	bone		not burned
3623	XBD-071	Mead	Component 3a	86	963	505.293	497.588	125-130	non-vert	?	Actinopterygii	Unknown	Unknown	Unknown	Unknown	Fish	bone		not burned
3624	XBD-071	Mead	Component 3a	86	963	505.293	497.588	125-130	non-vert	?	Actinopterygii	Unknown	Unknown	Unknown	Unknown	Fish	bone		not burned
3625	XBD-071	Mead	Component 3a	86	963	505.293	497.588	125-130	non-vert	?	Actinopterygii	Unknown	Unknown	Unknown	Unknown	Fish	bone		not burned
3627	XBD-071	Mead	Component 3a	86	1030	505.858	497.581	125-130	precaudal vertebra	N/A	Actinopterygii	Salmoniformes	Salmonidae	subfamily Coregoninae	Unknown	Whitefish sp.	bone	6.3	not burned
3628	XBD-071	Mead	Component 3a	86	1030	505.858	497.581	125-130	vertebra fragment	N/A	Actinopterygii	Unknown	Unknown	Unknown	Unknown	Fish	bone		not burned
3629	XBD-071	Mead	Component 3a	86	1045	505.873	497.743	125-130	caudal vertebra	N/A	Actinopterygii	Gadiformes	Lotidae	Lota	Lota	Burbot	bone	4.12	not burned
3630	XBD-071	Mead	Component 3a	86	1045	505.873	497.743	125-130	caudal vertebra	N/A	Actinopterygii	Gadiformes	Lotidae	Lota	Lota	Burbot	bone	4.12	not burned
3631	XBD-071	Mead	Component 3a	86	1045	505.873	497.743	125-130	maxilla	N/A	Actinopterygii	Gadiformes	Lotidae	Lota	Lota	Burbot	bone	6.83	black charred
3632	XBD-071	Mead	Component 3a	86	1047	505.929	497.722	125-130	mesethmoid	N/A	Actinopterygii	Gadiformes	Lotidae	Lota	Lota	Burbot	bone	11.78	not burned
3633	XBD-071	Mead	Component 3a	86	1047	505.929	497.722	125-130	quadrate	R	Actinopterygii	Gadiformes	Lotidae	Lota	Lota	Burbot	bone	19.04	not burned
3642	XBD-071	Mead	Component 3a	86	1047	505.929	497.722	125-130	non-vert	N/A	Actinopterygii	Unknown	Unknown	Unknown	Unknown	Fish	bone
3643	XBD-071	Mead	Component 3a	86	1047	505.929	497.722	125-130	non-vert	N/A	Actinopterygii	Unknown	Unknown	Unknown	Unknown	Fish	bone
3644	XBD-071	Mead	Component 3a	86	1047	505.929	497.722	125-130	non-vert	N/A	Actinopterygii	Unknown	Unknown	Unknown	Unknown	Fish	bone
3645	XBD-071	Mead	Component 3a	86	1047	505.929	497.722	125-130	non-vert	N/A	Actinopterygii	Unknown	Unknown	Unknown	Unknown	Fish	bone
3646	XBD-071	Mead	Component 3a	86	1047	505.929	497.722	125-130	non-vert	N/A	Actinopterygii	Unknown	Unknown	Unknown	Unknown	Fish	bone
3647	XBD-071	Mead	Component 3a	86	1047	505.929	497.722	125-130	non-vert	N/A	Actinopterygii	Unknown	Unknown	Unknown	Unknown	Fish	bone
3648	XBD-071	Mead	Component 3a	86	1047	505.929	497.722	125-130	non-vert	N/A	Actinopterygii	Unknown	Unknown	Unknown	Unknown	Fish	bone
3649	XBD-071	Mead	Component 3a	86	1047	505.929	497.722	125-130	non-vert	N/A	Actinopterygii	Unknown	Unknown	Unknown	Unknown	Fish	bone
3651	XBD-071	Mead	Component 3a	87	99	506.311	497.944	120-125	precaudal vertebra fragment	N/A	Actinopterygii	Salmoniformes	Salmonidae	Coregonus	pidschian	Humpback Whitefish	bone
3652	XBD-071	Mead	Component 3a	87	99	506.311	497.944	120-125	precaudal vertebra fragment	N/A	Actinopterygii	Salmoniformes	Salmonidae	Coregonus	pidschian	Humpback Whitefish	bone
3653	XBD-071	Mead	Component 3a	87	757	507.5-508	497.5-498	115-120	thoracic vertebra fragment	N/A	Actinopterygii	Gadiformes	Lotidae	Lota	Lota	Burbot	bone	5.71	not burned
3654	XBD-071	Mead	Component 3a	87	757	507.5-508	497.5-498	115-120	vertebra fragment	N/A	Actinopterygii	Unknown	Unknown	Unknown	Unknown	Likely Burbot	bone		not burned
3655	XBD-071	Mead	Component 3a	87	757	507.5-508	497.5-498	115-120	vertebra fragment	N/A	Actinopterygii	Unknown	Unknown	Unknown	Unknown	Likely Burbot	bone		not burned
3656	XBD-071	Mead	Component 3a	87	757	507.5-508	497.5-498	115-120	vertebra fragment	N/A	Actinopterygii	Unknown	Unknown	Unknown	Unknown	Likely Burbot	bone		not burned
3657	XBD-071	Mead	Component 3a	87	757	507.5-508	497.5-498	115-120	vertebra fragment	N/A	Actinopterygii	Unknown	Unknown	Unknown	Unknown	Likely Burbot	bone		not burned
3658	XBD-071	Mead	Component 3a	87	757	507.5-508	497.5-498	115-120	vertebra fragment	N/A	Actinopterygii	Unknown	Unknown	Unknown	Unknown	Likely Burbot	bone		not burned
3659	XBD-071	Mead	Component 3a	87	757	507.5-508	497.5-498	115-120	vertebra fragment	N/A	Actinopterygii	Unknown	Unknown	Unknown	Unknown	Likely Burbot	bone		not burned
3660	XBD-071	Mead	Component 3a	87	757	507.5-508	497.5-498	115-120	vertebra fragment	N/A	Actinopterygii	Unknown	Unknown	Unknown	Unknown	Likely Burbot	bone		not burned
3661	XBD-071	Mead	Component 3a	87	757	507.5-508	497.5-498	115-120	vertebra fragment	N/A	Actinopterygii	Unknown	Unknown	Unknown	Unknown	Likely Burbot	bone		not burned
3662	XBD-071	Mead	Component 3a	87	757	507.5-508	497.5-498	115-120	vertebra fragment	N/A	Actinopterygii	Unknown	Unknown	Unknown	Unknown	Likely Burbot	bone		not burned
3663	XBD-071	Mead	Component 3a	87	757	507.5-508	497.5-498	115-120	vertebra fragment	N/A	Actinopterygii	Unknown	Unknown	Unknown	Unknown	Likely Burbot	bone		not burned
3664	XBD-071	Mead	Component 3a	87	757	507.5-508	497.5-498	115-120	vertebra fragment	N/A	Actinopterygii	Unknown	Unknown	Unknown	Unknown	Likely Burbot	bone		not burned
3665	XBD-071	Mead	Component 3a	87	762	507.5-508	497.5-498	120-125	precaudal vertebra	N/A	Actinopterygii	Gadiformes	Lotidae	Lota	Lota	Burbot	bone	8.34	not burned
3666	XBD-071	Mead	Component 3a	87	762	507.5-508	497.5-498	120-125	precaudal vertebra fragment	N/A	Actinopterygii	Gadiformes	Lotidae	Lota	Lota	Burbot	bone	6.53	not burned
3667	XBD-071	Mead	Component 3a	87	803	507.396	497.794	120-125	non-vert	?	Actinopterygii	Unknown	Unknown	Unknown	Unknown	Fish	bone		not burned
3668	XBD-071	Mead	Component 3a	87	803	507.396	497.794	120-125	non-vert	?	Actinopterygii	Unknown	Unknown	Unknown	Unknown	Fish	bone		not burned
3669	XBD-071	Mead	Component 3a	87	803	507.396	497.794	120-125	non-vert	?	Actinopterygii	Unknown	Unknown	Unknown	Unknown	Fish	bone		not burned
3670	XBD-071	Mead	Component 3a	87	803	507.396	497.794	120-125	non-vert	?	Actinopterygii	Unknown	Unknown	Unknown	Unknown	Fish	bone		not burned
3671	XBD-071	Mead	Component 3a	87	803	507.396	497.794	120-125	non-vert	?	Actinopterygii	Unknown	Unknown	Unknown	Unknown	Fish	bone		not burned
3672	XBD-071	Mead	Component 3a	87	803	507.396	497.794	120-125	maxilla	L	Actinopterygii	Gadiformes	Lotidae	Lota	Lota	Burbot	bone	6.19	not burned
3673	XBD-071	Mead	Component 3a	87	803	507.396	497.794	120-125	maxilla	R	Actinopterygii	Gadiformes	Lotidae	Lota	Lota	Burbot	bone	4	not burned
3674	XBD-071	Mead	Component 3a	87	803	507.396	497.794	120-125	maxilla	R	Actinopterygii	Gadiformes	Lotidae	Lota	Lota	Burbot	bone	5.07	not burned
3675	XBD-071	Mead	Component 3a	87	803	507.396	497.794	120-125	premaxilla	R	Actinopterygii	Gadiformes	Lotidae	Lota	Lota	Burbot	bone	9.06	not burned
3676	XBD-071	Mead	Component 3a	87	823	506.184	497.287	120-125	non-vert	?	Actinopterygii	Unknown	Unknown	Unknown	Unknown	Fish	bone		not burned
3677	XBD-071	Mead	Component 3a	87	823	506.184	497.287	120-125	non-vert	?	Actinopterygii	Unknown	Unknown	Unknown	Unknown	Fish	bone		not burned
3678	XBD-071	Mead	Component 3a	87	823	506.184	497.287	120-125	thoracic vertebra fragment	N/A	Actinopterygii	Gadiformes	Lotidae	Lota	Lota	Burbot	bone	7.16	not burned
3679	XBD-071	Mead	Component 3a	87	823	506.184	497.287	120-125	thoracic vertebra fragment	N/A	Actinopterygii	Gadiformes	Lotidae	Lota	Lota	Burbot	bone	8.1	not burned
3680	XBD-071	Mead	Component 3a	87	823	506.184	497.287	120-125	thoracic vertebra fragment	N/A	Actinopterygii	Gadiformes	Lotidae	Lota	Lota	Burbot	bone	9.9	not burned
3682	XBD-071	Mead	Component 3a	87	863	506.5-507	497.5-498	120-125	otolith	R	Actinopterygii	Gadiformes	Lotidae	Lota	Lota	Burbot	otolith	10.54	not burned
3685	XBD-071	Mead	Component 3a	87	911	506.253	497.726	120-125	caudal vertebra	N/A	Actinopterygii	Gadiformes	Lotidae	Lota	Lota	Burbot	bone	7.12	not burned
3686	XBD-071	Mead	Component 3a	87	911	506.253	497.726	120-125	caudal vertebra	N/A	Actinopterygii	Gadiformes	Lotidae	Lota	Lota	Burbot	bone	7.3	not burned
3687	XBD-071	Mead	Component 3a	87	911	506.253	497.726	120-125	caudal vertebra	N/A	Actinopterygii	Gadiformes	Lotidae	Lota	Lota	Burbot	bone	6.67	not burned
3688	XBD-071	Mead	Component 3a	87	911	506.253	497.726	120-125	caudal vertebra	N/A	Actinopterygii	Gadiformes	Lotidae	Lota	Lota	Burbot	bone	8.05	not burned
3689	XBD-071	Mead	Component 3a	87	972	506.403	497.835	120-125	thoracic vertebra	N/A	Actinopterygii	Gadiformes	Lotidae	Lota	Lota	Burbot	bone
3690	XBD-071	Mead	Component 3a	87	972	506.403	497.835	120-125	vertebra fragment	N/A	Actinopterygii	Unknown	Unknown	Unknown	Unknown	Fish	bone		not burned
3691	XBD-071	Mead	Component 3a	87	972	506.403	497.835	120-125	vertebra fragment	N/A	Actinopterygii	Unknown	Unknown	Unknown	Unknown	Fish	bone		not burned
3692	XBD-071	Mead	Component 3a	87	972	506.403	497.835	120-125	vertebra fragment	N/A	Actinopterygii	Unknown	Unknown	Unknown	Unknown	Fish	bone		not burned
3693	XBD-071	Mead	Component 3a	87	972	506.403	497.835	120-125	vertebra fragment	N/A	Actinopterygii	Unknown	Unknown	Unknown	Unknown	Fish	bone		not burned
3694	XBD-071	Mead	Component 3a	87	972	506.403	497.835	120-125	vertebra fragment	N/A	Actinopterygii	Unknown	Unknown	Unknown	Unknown	Fish	bone		not burned
3695	XBD-071	Mead	Component 3a	87	972	506.403	497.835	120-125	vertebra fragment	N/A	Actinopterygii	Unknown	Unknown	Unknown	Unknown	Fish	bone		not burned
3696	XBD-071	Mead	Component 3a	87	972	506.403	497.835	120-125	vertebra fragment	N/A	Actinopterygii	Unknown	Unknown	Unknown	Unknown	Fish	bone		not burned
3697	XBD-071	Mead	Component 3a	87	972	506.403	497.835	120-125	vertebra fragment	N/A	Actinopterygii	Unknown	Unknown	Unknown	Unknown	Fish	bone		not burned
3698	XBD-071	Mead	Component 3a	87	972	506.403	497.835	120-125	vertebra fragment	N/A	Actinopterygii	Unknown	Unknown	Unknown	Unknown	Fish	bone		not burned
3699	XBD-071	Mead	Component 3a	87	972	506.403	497.835	120-125	vertebra fragment	N/A	Actinopterygii	Unknown	Unknown	Unknown	Unknown	Fish	bone		not burned
3700	XBD-071	Mead	Component 3a	87	972	506.403	497.835	120-125	vertebra fragment	N/A	Actinopterygii	Unknown	Unknown	Unknown	Unknown	Fish	bone		not burned
3701	XBD-071	Mead	Component 3a	87	972	506.403	497.835	120-125	vertebra fragment	N/A	Actinopterygii	Unknown	Unknown	Unknown	Unknown	Fish	bone		not burned
3702	XBD-071	Mead	Component 3a	87	972	506.403	497.835	120-125	vertebra fragment	N/A	Actinopterygii	Unknown	Unknown	Unknown	Unknown	Fish	bone		not burned
3703	XBD-071	Mead	Component 3a	87	972	506.403	497.835	120-125	vertebra fragment	N/A	Actinopterygii	Unknown	Unknown	Unknown	Unknown	Fish	bone		not burned
3704	XBD-071	Mead	Component 3a	87	972	506.403	497.835	120-125	vertebra fragment	N/A	Actinopterygii	Unknown	Unknown	Unknown	Unknown	Fish	bone		not burned
3705	XBD-071	Mead	Component 3a	87	972	506.403	497.835	120-125	vertebra fragment	N/A	Actinopterygii	Unknown	Unknown	Unknown	Unknown	Fish	bone		not burned
3706	XBD-071	Mead	Component 3a	87	972	506.403	497.835	120-125	vertebra fragment	N/A	Actinopterygii	Unknown	Unknown	Unknown	Unknown	Fish	bone		not burned
3707	XBD-071	Mead	Component 3a	87	985	506.292	497.735	120-125	caudal vertebra	N/A	Actinopterygii	Gadiformes	Lotidae	Lota	Lota	Burbot	bone	6.67	not burned
3708	XBD-071	Mead	Component 3a	87	986	506.222	497.799	120-125	caudal vertebra	N/A	Actinopterygii	Gadiformes	Lotidae	Lota	Lota	Burbot	bone	5.02	not burned
3709	XBD-071	Mead	Component 3a	87	986	506.222	497.799	120-125	caudal vertebra fragment	N/A	Actinopterygii	Gadiformes	Lotidae	Lota	Lota	Burbot	bone	4.98	not burned
3710	XBD-071	Mead	Component 3a	87	988	506.244	497.846	120-125	articular	L	Actinopterygii	Gadiformes	Lotidae	Lota	Lota	Burbot	bone	16.57	not burned
3711	XBD-071	Mead	Component 3a	87	988	506.244	497.846	120-125	ceratohyal	R	Actinopterygii	Gadiformes	Lotidae	Lota	Lota	Burbot	bone	10.5	not burned
3712	XBD-071	Mead	Component 3a	87	988	506.244	497.846	120-125	non-vert	?	Actinopterygii	Unknown	Unknown	Unknown	Unknown	Fish	bone		not burned
3713	XBD-071	Mead	Component 3a	87	988	506.244	497.846	120-125	non-vert	?	Actinopterygii	Unknown	Unknown	Unknown	Unknown	Fish	bone		not burned
3714	XBD-071	Mead	Component 3a	87	988	506.244	497.846	120-125	non-vert	?	Actinopterygii	Unknown	Unknown	Unknown	Unknown	Fish	bone		not burned
3715	XBD-071	Mead	Component 3a	87	988	506.244	497.846	120-125	non-vert	?	Actinopterygii	Unknown	Unknown	Unknown	Unknown	Fish	bone		not burned
3716	XBD-071	Mead	Component 3a	87	988	506.244	497.846	120-125	non-vert	?	Actinopterygii	Unknown	Unknown	Unknown	Unknown	Fish	bone		not burned
3717	XBD-071	Mead	Component 3a	87	988	506.244	497.846	120-125	otolith	R	Actinopterygii	Gadiformes	Lotidae	Lota	Lota	Burbot	otolith	11.69	not burned
3718	XBD-071	Mead	Component 3a	87	988	506.244	497.846	120-125	quadrate	L	Actinopterygii	Gadiformes	Lotidae	Lota	Lota	Burbot	bone	12.88	not burned
3719	XBD-071	Mead	Component 3a	87	990	506.311	497.944	120-125	caudal vertebra fragment	N/A	Actinopterygii	Salmoniformes	Salmonidae	Coregonus	pidschian	Humpback Whitefish	bone	4.62	not burned
3721	XBD-071	Mead	Component 3a	87	990	506.311	497.944	120-125	precaudal vertebra fragment	N/A	Actinopterygii	Salmoniformes	Salmonidae	Coregonus	pidschian	Humpback Whitefish	bone	5.4	not burned
3722	XBD-071	Mead	Component 3a	87	1002	506.275	497.976	120-125	caudal vertebra	N/A	Actinopterygii	Gadiformes	Lotidae	Lota	Lota	Burbot	bone	6.51	not burned
3723	XBD-071	Mead	Component 3a	87	1002	506.275	497.976	120-125	caudal vertebra fragment	N/A	Actinopterygii	Gadiformes	Lotidae	Lota	Lota	Burbot	bone	5.37	not burned
3724	XBD-071	Mead	Component 3a	87	1003	506.484	497.908	120-125	caudal vertebra	N/A	Actinopterygii	Gadiformes	Lotidae	Lota	Lota	Burbot	bone
3725	XBD-071	Mead	Component 3a	87	1003	506.484	497.908	120-125	caudal vertebra fragment	N/A	Actinopterygii	Gadiformes	Lotidae	Lota	Lota	Burbot	bone	6.68	not burned
3726	XBD-071	Mead	Component 3a	87	1004	506.471	497.998	120-125	quadrate	L	Actinopterygii	Gadiformes	Lotidae	Lota	Lota	Burbot	bone	13.86	not burned
3727	XBD-071	Mead	Component 3a	87	1008	506.519	497.984	120-125	articular	L	Actinopterygii	Gadiformes	Lotidae	Lota	Lota	Burbot	bone	6.91	not burned
3728	XBD-071	Mead	Component 3a	87	1008	506.519	497.984	120-125	quadrate	L	Actinopterygii	Gadiformes	Lotidae	Lota	Lota	Burbot	bone	11.2	not burned
3729	XBD-071	Mead	Component 3a	87	1011	506.453	498.023	120-125	caudal vertebra	N/A	Actinopterygii	Gadiformes	Lotidae	Lota	Lota	Burbot	bone	7.15	not burned
3730	XBD-071	Mead	Component 3a	87	1011	506.453	498.023	120-125	caudal vertebra	N/A	Actinopterygii	Gadiformes	Lotidae	Lota	Lota	Burbot	bone	8.06	not burned
3731	XBD-071	Mead	Component 3a	87	1011	506.453	498.023	120-125	caudal vertebra	N/A	Actinopterygii	Gadiformes	Lotidae	Lota	Lota	Burbot	bone	7.92	not burned
3732	XBD-071	Mead	Component 3a	87	1011	506.453	498.023	120-125	caudal vertebra	N/A	Actinopterygii	Gadiformes	Lotidae	Lota	Lota	Burbot	bone
3733	XBD-071	Mead	Component 3a	87	1011	506.453	498.023	120-125	caudal vertebra fragment	N/A	Actinopterygii	Gadiformes	Lotidae	Lota	Lota	Burbot	bone	6.11	not burned
3734	XBD-071	Mead	Component 3a	87	1011	506.453	498.023	120-125	non-vert	?	Actinopterygii	Unknown	Unknown	Unknown	Unknown	Fish	bone		not burned
3735	XBD-071	Mead	Component 3a	87	1011	506.453	498.023	120-125	non-vert	?	Actinopterygii	Unknown	Unknown	Unknown	Unknown	Fish	bone		not burned
3736	XBD-071	Mead	Component 3a	87	1011	506.453	498.023	120-125	non-vert	?	Actinopterygii	Unknown	Unknown	Unknown	Unknown	Fish	bone		not burned
3737	XBD-071	Mead	Component 3a	87	1011	506.453	498.023	120-125	mesethmoid	N/A	Actinopterygii	Gadiformes	Lotidae	Lota	Lota	Burbot	bone	8.44	not burned
3738	XBD-071	Mead	Component 3a	87	1018	506.031	496.275	125-130	articular fragment	L	Actinopterygii	Gadiformes	Lotidae	Lota	Lota	Burbot	bone	9.77	not burned
3739	XBD-071	Mead	Component 3a	87	1018	506.031	496.275	125-130	non-vert	?	Actinopterygii	Unknown	Unknown	Unknown	Unknown	Fish	bone		not burned
3740	XBD-071	Mead	Component 3a	87	1018	506.031	496.275	125-130	non-vert	?	Actinopterygii	Unknown	Unknown	Unknown	Unknown	Fish	bone		not burned
3741	XBD-071	Mead	Component 3a	87	1048	506.336	497.866	120-125	parasphenoid	N/A	Actinopterygii	Gadiformes	Lotidae	Lota	Lota	Burbot	bone	15.79	not burned
3742	XBD-071	Mead	Component 3a	87	1049	506.35	497.839	120-125	caudal vertebra fragment	N/A	Actinopterygii	Salmoniformes	Salmonidae	Coregonus	pidschian	Humpback Whitefish	bone	5.65	not burned
3743	XBD-071	Mead	Component 3a	87	1049	506.35	497.839	120-125	caudal vertebra fragment	N/A	Actinopterygii	Salmoniformes	Salmonidae	Coregonus	pidschian	Humpback Whitefish	bone	5.24	not burned
3744	XBD-071	Mead	Component 3a	87	1049	506.35	497.839	120-125	caudal vertebra fragment	N/A	Actinopterygii	Salmoniformes	Salmonidae	Coregonus	pidschian	Humpback Whitefish	bone	4.45	not burned
3745	XBD-071	Mead	Component 3a	87	1049	506.35	497.839	120-125	precaudal vertebra	N/A	Actinopterygii	Gadiformes	Lotidae	Lota	Lota	Burbot	bone
3746	XBD-071	Mead	Component 3a	87	1049	506.35	497.839	120-125	vertebra fragment	N/A	Actinopterygii	Unknown	Unknown	Unknown	Unknown	Fish	bone		not burned
3747	XBD-071	Mead	Component 3a	87	1049	506.35	497.839	120-125	vertebra fragment	N/A	Actinopterygii	Unknown	Unknown	Unknown	Unknown	Fish	bone		not burned
3748	XBD-071	Mead	Component 3a	87	1049	506.35	497.839	120-125	vertebra fragment	N/A	Actinopterygii	Unknown	Unknown	Unknown	Unknown	Fish	bone		not burned
3749	XBD-071	Mead	Component 3a	87	1049	506.35	497.839	120-125	vertebra fragment	N/A	Actinopterygii	Unknown	Unknown	Unknown	Unknown	Fish	bone		not burned
3750	XBD-071	Mead	Component 3a	87	1056	506.131	497.558	120-125	precaudal vertebra fragment	N/A	Actinopterygii	Gadiformes	Lotidae	Lota	Lota	Burbot	bone	6.35	not burned
3751	XBD-071	Mead	Component 3a	87	1056	506.131	497.558	120-125	precaudal vertebra fragment	N/A	Actinopterygii	Gadiformes	Lotidae	Lota	Lota	Burbot	bone	6.61	not burned
3752	XBD-071	Mead	Component 3a	87	1056	506.131	497.558	120-125	precaudal vertebra fragment	N/A	Actinopterygii	Gadiformes	Lotidae	Lota	Lota	Burbot	bone	6.07	not burned
3753	XBD-071	Mead	Component 3a	87	1056	506.131	497.558	120-125	precaudal vertebra fragment	N/A	Actinopterygii	Gadiformes	Lotidae	Lota	Lota	Burbot	bone	6.75	not burned
3754	XBD-071	Mead	Component 3a	87	1056	506.131	497.558	120-125	vertebra fragment	N/A	Actinopterygii	Unknown	Unknown	Unknown	Unknown	Fish	bone		not burned
3755	XBD-071	Mead	Component 3a	87	1056	506.131	497.558	120-125	vertebra fragment	N/A	Actinopterygii	Unknown	Unknown	Unknown	Unknown	Fish	bone		not burned
3756	XBD-071	Mead	Component 3a	87	1056	506.131	497.558	120-125	vertebra fragment	N/A	Actinopterygii	Unknown	Unknown	Unknown	Unknown	Fish	bone		not burned
3757	XBD-071	Mead	Component 3a	87	1056	506.131	497.558	120-125	vertebra fragment	N/A	Actinopterygii	Unknown	Unknown	Unknown	Unknown	Fish	bone		not burned
3758	XBD-071	Mead	Component 3a	87	1056	506.131	497.558	120-125	vertebra fragment	N/A	Actinopterygii	Unknown	Unknown	Unknown	Unknown	Fish	bone		not burned
3759	XBD-071	Mead	Component 3a	87	1056	506.131	497.558	120-125	vertebra fragment	N/A	Actinopterygii	Unknown	Unknown	Unknown	Unknown	Fish	bone		not burned
3760	XBD-071	Mead	Component 3a	87	1056	506.131	497.558	120-125	vertebra fragment	N/A	Actinopterygii	Unknown	Unknown	Unknown	Unknown	Fish	bone		not burned
3761	XBD-071	Mead	Component 3a	87	1056	506.131	497.558	120-125	vertebra fragment	N/A	Actinopterygii	Unknown	Unknown	Unknown	Unknown	Fish	bone		not burned
3762	XBD-071	Mead	Component 3a	87	1056	506.131	497.558	120-125	vertebra fragment	N/A	Actinopterygii	Unknown	Unknown	Unknown	Unknown	Fish	bone		not burned
3763	XBD-071	Mead	Component 3a	87	1056	506.131	497.558	120-125	vertebra fragment	N/A	Actinopterygii	Unknown	Unknown	Unknown	Unknown	Fish	bone		not burned
3764	XBD-071	Mead	Component 3a	87	1056	506.131	497.558	120-125	vertebra fragment	N/A	Actinopterygii	Unknown	Unknown	Unknown	Unknown	Fish	bone		not burned
3765	XBD-071	Mead	Component 3a	87	1064	506.524	497.754	120-125	ceratohyal	R	Actinopterygii	Gadiformes	Lotidae	Lota	Lota	Burbot	bone	10.21	not burned
3766	XBD-071	Mead	Component 3a	87	1064	506.524	497.754	120-125	epihyal	L	Actinopterygii	Gadiformes	Lotidae	Lota	Lota	Burbot	bone	9.2	not burned
3767	XBD-071	Mead	Component 3a	87	1064	506.524	497.754	120-125	non-vert	?	Actinopterygii	Unknown	Unknown	Unknown	Unknown	Fish	bone		not burned
3768	XBD-071	Mead	Component 3a	87	1064	506.524	497.754	120-125	non-vert	?	Actinopterygii	Unknown	Unknown	Unknown	Unknown	Fish	bone		not burned
3769	XBD-071	Mead	Component 3a	87	1064	506.524	497.754	120-125	non-vert	?	Actinopterygii	Unknown	Unknown	Unknown	Unknown	Fish	bone		not burned
3770	XBD-071	Mead	Component 3a	87	1064	506.524	497.754	120-125	non-vert	?	Actinopterygii	Unknown	Unknown	Unknown	Unknown	Fish	bone		not burned
3771	XBD-071	Mead	Component 3a	87	1064	506.524	497.754	120-125	non-vert	?	Actinopterygii	Unknown	Unknown	Unknown	Unknown	Fish	bone		not burned
3772	XBD-071	Mead	Component 3a	87	1064	506.524	497.754	120-125	non-vert	?	Actinopterygii	Unknown	Unknown	Unknown	Unknown	Fish	bone		not burned
3773	XBD-071	Mead	Component 3a	87	1116	506.233	497.141	120-125	thoracic vertebra	N/A	Actinopterygii	Salmoniformes	Salmonidae	subfamily Coregoninae	Unknown	Whitefish sp.	bone	4.13	white charred
3774	XBD-071	Mead	Component 3a	87	1144	506.32	496.938	130-135	caudal vertebra	N/A	Actinopterygii	Gadiformes	Lotidae	Lota	Lota	Burbot	bone	7.82	gray charred
3775	XBD-071	Mead	Component 3a	87	1147	506.417	496.932	130-135	caudal vertebra	N/A	Actinopterygii	Gadiformes	Lotidae	Lota	Lota	Burbot	bone	7.51	white charred
3776	XBD-071	Mead	Component 3a	87	1180	506.67	497.679	120-125	branchiostegal ray	?	Actinopterygii	Gadiformes	Lotidae	Lota	Lota	Burbot	bone	9.81	not burned
3777	XBD-071	Mead	Component 3a	87	1180	506.67	497.679	120-125	branchiostegal ray	?	Actinopterygii	Gadiformes	Lotidae	Lota	Lota	Burbot	bone	10.35	not burned
3778	XBD-071	Mead	Component 3a	87	1180	506.67	497.679	120-125	branchiostegal ray	?	Actinopterygii	Gadiformes	Lotidae	Lota	Lota	Burbot	bone	8.61	not burned
3779	XBD-071	Mead	Component 3a	87	1180	506.67	497.679	120-125	ceratohyal	L	Actinopterygii	Gadiformes	Lotidae	Lota	Lota	Burbot	bone	11.3	not burned
3780	XBD-071	Mead	Component 3a	87	1180	506.67	497.679	120-125	non-vert	?	Actinopterygii	Unknown	Unknown	Unknown	Unknown	Fish	bone		not burned
3781	XBD-071	Mead	Component 3a	87	1180	506.67	497.679	120-125	non-vert	?	Actinopterygii	Unknown	Unknown	Unknown	Unknown	Fish	bone		not burned
3782	XBD-071	Mead	Component 3a	87	1180	506.67	497.679	120-125	non-vert	?	Actinopterygii	Unknown	Unknown	Unknown	Unknown	Fish	bone		not burned
3783	XBD-071	Mead	Component 3a	87	1180	506.67	497.679	120-125	non-vert	?	Actinopterygii	Unknown	Unknown	Unknown	Unknown	Fish	bone		not burned
3784	XBD-071	Mead	Component 3a	87	1180	506.67	497.679	120-125	non-vert	?	Actinopterygii	Unknown	Unknown	Unknown	Unknown	Fish	bone		not burned
3785	XBD-071	Mead	Component 3a	87	1180	506.67	497.679	120-125	non-vert	?	Actinopterygii	Unknown	Unknown	Unknown	Unknown	Fish	bone		not burned
3786	XBD-071	Mead	Component 3a	87	1180	506.67	497.679	120-125	non-vert	?	Actinopterygii	Unknown	Unknown	Unknown	Unknown	Fish	bone		not burned
3787	XBD-071	Mead	Component 3a	87	1180	506.67	497.679	120-125	non-vert	?	Actinopterygii	Unknown	Unknown	Unknown	Unknown	Fish	bone		not burned
3788	XBD-071	Mead	Component 3a	87	1180	506.67	497.679	120-125	non-vert	?	Actinopterygii	Unknown	Unknown	Unknown	Unknown	Fish	bone		not burned
3789	XBD-071	Mead	Component 3a	87	1180	506.67	497.679	120-125	non-vert	?	Actinopterygii	Unknown	Unknown	Unknown	Unknown	Fish	bone		not burned
3790	XBD-071	Mead	Component 3a	87	1180	506.67	497.679	120-125	non-vert	?	Actinopterygii	Unknown	Unknown	Unknown	Unknown	Fish	bone		not burned
3791	XBD-071	Mead	Component 3a	87	1180	506.67	497.679	120-125	non-vert	?	Actinopterygii	Unknown	Unknown	Unknown	Unknown	Fish	bone		not burned
3792	XBD-071	Mead	Component 3a	87	1180	506.67	497.679	120-125	non-vert	?	Actinopterygii	Unknown	Unknown	Unknown	Unknown	Fish	bone		not burned
3793	XBD-071	Mead	Component 3a	87	1189	506.672	497.88	120-125	articular	L	Actinopterygii	Gadiformes	Lotidae	Lota	Lota	Burbot	bone	10.33	not burned
3794	XBD-071	Mead	Component 3a	87	1189	506.672	497.88	120-125	precaudal vertebra	N/A	Actinopterygii	Salmoniformes	Salmonidae	subfamily Coregoninae	Unknown	Whitefish sp.	bone
3796	XBD-071	Mead	Component 3a	87	1203	507.183	498.024	120-125	thoracic vertebra	N/A	Actinopterygii	Gadiformes	Lotidae	Lota	Lota	Burbot	bone	10.42	not burned
3797	XBD-071	Mead	Component 3a	87	1204	507.32	497.984	120-125	branchiostegal ray	?	Actinopterygii	Gadiformes	Lotidae	Lota	Lota	Burbot	bone	22.34	not burned
3798	XBD-071	Mead	Component 3a	87	1204	507.32	497.984	120-125	branchiostegal ray	?	Actinopterygii	Gadiformes	Lotidae	Lota	Lota	Burbot	bone	21.18	not burned
3799	XBD-071	Mead	Component 3a	87	1204	507.32	497.984	120-125	branchiostegal ray	?	Actinopterygii	Gadiformes	Lotidae	Lota	Lota	Burbot	bone	11.61	not burned
3800	XBD-071	Mead	Component 3a	87	1204	507.32	497.984	120-125	non-vert	?	Actinopterygii	Unknown	Unknown	Unknown	Unknown	Fish	bone		not burned
3801	XBD-071	Mead	Component 3a	87	1204	507.32	497.984	120-125	non-vert	?	Actinopterygii	Unknown	Unknown	Unknown	Unknown	Fish	bone		not burned
3802	XBD-071	Mead	Component 3a	87	1204	507.32	497.984	120-125	non-vert	?	Actinopterygii	Unknown	Unknown	Unknown	Unknown	Fish	bone		not burned
3803	XBD-071	Mead	Component 3a	87	1210	507.119	497.893	120-125	otolith	L	Actinopterygii	Gadiformes	Lotidae	Lota	Lota	Burbot	otolith	11.51	not burned
3805	XBD-071	Mead	Component 3a	87	1217	507.131	497.752	120-125	non-vert	?	Actinopterygii	Unknown	Unknown	Unknown	Unknown	Fish	bone		not burned
3806	XBD-071	Mead	Component 3a	87	1217	507.131	497.752	120-125	non-vert	?	Actinopterygii	Unknown	Unknown	Unknown	Unknown	Fish	bone		not burned
3807	XBD-071	Mead	Component 3a	87	1217	507.131	497.752	120-125	non-vert	?	Actinopterygii	Unknown	Unknown	Unknown	Unknown	Fish	bone		not burned
3808	XBD-071	Mead	Component 3a	87	1217	507.131	497.752	120-125	non-vert	?	Actinopterygii	Unknown	Unknown	Unknown	Unknown	Fish	bone		not burned
3809	XBD-071	Mead	Component 3a	87	1217	507.131	497.752	120-125	non-vert	?	Actinopterygii	Unknown	Unknown	Unknown	Unknown	Fish	bone		not burned
3810	XBD-071	Mead	Component 3a	87	1217	507.131	497.752	120-125	non-vert	?	Actinopterygii	Unknown	Unknown	Unknown	Unknown	Fish	bone		not burned
3811	XBD-071	Mead	Component 3a	87	1224	507-507.5	497.5-498	125-130	branchiostegal ray	?	Actinopterygii	Gadiformes	Lotidae	Lota	Lota	Burbot	bone	7.85	not burned
3812	XBD-071	Mead	Component 3a	87	1224	507-507.5	497.5-498	125-130	caudal vertebra fragment	N/A	Actinopterygii	Gadiformes	Lotidae	Lota	Lota	Burbot	bone	3.79	not burned
3813	XBD-071	Mead	Component 3a	87	1224	507-507.5	497.5-498	125-130	caudal vertebra fragment	N/A	Actinopterygii	Gadiformes	Lotidae	Lota	Lota	Burbot	bone	5.16	not burned
3814	XBD-071	Mead	Component 3a	87	1224	507-507.5	497.5-498	125-130	caudal vertebra fragment	N/A	Actinopterygii	Gadiformes	Lotidae	Lota	Lota	Burbot	bone	4.98	not burned
3815	XBD-071	Mead	Component 3a	87	1224	507-507.5	497.5-498	125-130	non-vert	?	Actinopterygii	Unknown	Unknown	Unknown	Unknown	Fish	bone		not burned
3816	XBD-071	Mead	Component 3a	87	1224	507-507.5	497.5-498	125-130	non-vert	?	Actinopterygii	Unknown	Unknown	Unknown	Unknown	Fish	bone		not burned
3817	XBD-071	Mead	Component 3a	87	1224	507-507.5	497.5-498	125-130	non-vert	?	Actinopterygii	Unknown	Unknown	Unknown	Unknown	Fish	bone		not burned
3818	XBD-071	Mead	Component 3a	87	1224	507-507.5	497.5-498	125-130	non-vert	?	Actinopterygii	Unknown	Unknown	Unknown	Unknown	Fish	bone		not burned
3819	XBD-071	Mead	Component 3a	87	1224	507-507.5	497.5-498	125-130	non-vert	?	Actinopterygii	Unknown	Unknown	Unknown	Unknown	Fish	bone		not burned
3820	XBD-071	Mead	Component 3a	87	1224	507-507.5	497.5-498	125-130	non-vert	?	Actinopterygii	Unknown	Unknown	Unknown	Unknown	Fish	bone		not burned
3821	XBD-071	Mead	Component 3a	87	1224	507-507.5	497.5-498	125-130	non-vert	?	Actinopterygii	Unknown	Unknown	Unknown	Unknown	Fish	bone		not burned
3822	XBD-071	Mead	Component 3a	87	1224	507-507.5	497.5-498	125-130	non-vert	?	Actinopterygii	Unknown	Unknown	Unknown	Unknown	Fish	bone		not burned
3823	XBD-071	Mead	Component 3a	87	1224	507-507.5	497.5-498	125-130	non-vert	?	Actinopterygii	Unknown	Unknown	Unknown	Unknown	Fish	bone		not burned
3824	XBD-071	Mead	Component 3a	87	1224	507-507.5	497.5-498	125-130	non-vert	?	Actinopterygii	Unknown	Unknown	Unknown	Unknown	Fish	bone		not burned
3825	XBD-071	Mead	Component 3a	87	1224	507-507.5	497.5-498	125-130	non-vert	?	Actinopterygii	Unknown	Unknown	Unknown	Unknown	Fish	bone		not burned
3826	XBD-071	Mead	Component 3a	87	1224	507-507.5	497.5-498	125-130	maxilla	R	Actinopterygii	Gadiformes	Lotidae	Lota	Lota	Burbot	bone	4.65	not burned
3827	XBD-071	Mead	Component 3a	87	1224	507-507.5	497.5-498	125-130	opercle	R	Actinopterygii	Gadiformes	Lotidae	Lota	Lota	Burbot	bone	5.15	not burned
3828	XBD-071	Mead	Component 3a	87	1224	507-507.5	497.5-498	125-130	parasphenoid	N/A	Actinopterygii	Gadiformes	Lotidae	Lota	Lota	Burbot	bone	19.64	not burned
3829	XBD-071	Mead	Component 3a	87	1224	507-507.5	497.5-498	125-130	posttemporal	L	Actinopterygii	Gadiformes	Lotidae	Lota	Lota	Burbot	bone	9.78	not burned
3830	XBD-071	Mead	Component 3a	87	1224	507-507.5	497.5-498	125-130	supracleithrum	L	Actinopterygii	Gadiformes	Lotidae	Lota	Lota	Burbot	bone	11.72	not burned
3831	XBD-071	Mead	Component 3a	87	1224	507-507.5	497.5-498	125-130	thoracic vertebra fragment	N/A	Actinopterygii	Gadiformes	Lotidae	Lota	Lota	Burbot	bone	8.98	not burned
3832	XBD-071	Mead	Component 3a	87	1252	506.5-507	497-497.5	120-125	quadrate	L	Actinopterygii	Gadiformes	Lotidae	Lota	Lota	Burbot	bone	8.12	not burned
3833	XBD-071	Mead	Component 3a	87	1252	506.5-507	497-497.5	120-125	quadrate	L	Actinopterygii	Gadiformes	Lotidae	Lota	Lota	Burbot	bone	8.93	not burned
3834	XBD-071	Mead	Component 3a	87	1293	506.5-507	497-497.5	135-140	supracleithrum	R	Actinopterygii	Gadiformes	Lotidae	Lota	Lota	Burbot	bone	15.96	not burned
3835	XBD-071	Mead	Component 3a	87	1327	507.308	498.639	140-145	precaudal vertebra fragment	N/A	Actinopterygii	Gadiformes	Lotidae	Lota	Lota	Burbot	bone	7.41	not burned
3836	XBD-071	Mead	Component 3a	87	1330	506.5-507	496.5-497	150-155	precaudal vertebra	N/A	Actinopterygii	Gadiformes	Lotidae	Lota	Lota	Burbot	bone
3837	XBD-071	Mead	Component 3a	87	1330	506.5-507	496.5-497	150-155	precaudal vertebra fragment	N/A	Actinopterygii	Gadiformes	Lotidae	Lota	Lota	Burbot	bone	8.27	not burned
3838	XBD-071	Mead	Component 3a	87	1330	506.5-507	496.5-497	150-155	too fragmentary to ID	N/A	Actinopterygii	Unknown	Unknown	Unknown	Unknown	Fish	bone		not burned
3839	XBD-071	Mead	Component 3a	89	395	507-507.5	494.5-495	110-115	vertebra fragment	N/A	Actinopterygii	Unknown	Unknown	Unknown	Unknown	Fish	bone		not burned
3840	XBD-071	Mead	Component 3a	89	395	507-507.5	494.5-495	110-115	vertebra fragment	N/A	Actinopterygii	Unknown	Unknown	Unknown	Unknown	Fish	bone		not burned
3841	XBD-071	Mead	Component 3a	89	395	507-507.5	494.5-495	110-115	vertebra fragment	N/A	Actinopterygii	Unknown	Unknown	Unknown	Unknown	Fish	bone		not burned
3842	XBD-071	Mead	Component 3a	89	395	507-507.5	494.5-495	110-115	vertebra fragment	N/A	Actinopterygii	Unknown	Unknown	Unknown	Unknown	Fish	bone		not burned
3843	XBD-071	Mead	Component 3a	89	395	507-507.5	494.5-495	110-115	vertebra fragment	N/A	Actinopterygii	Unknown	Unknown	Unknown	Unknown	Fish	bone		not burned
3844	XBD-071	Mead	Component 3a	89	395	507-507.5	494.5-495	110-115	vertebra fragment	N/A	Actinopterygii	Unknown	Unknown	Unknown	Unknown	Fish	bone		not burned
3845	XBD-071	Mead	Component 3a	89	395	507-507.5	494.5-495	110-115	vertebra fragment	N/A	Actinopterygii	Unknown	Unknown	Unknown	Unknown	Fish	bone		not burned
3846	XBD-071	Mead	Component 3a	89	395	507-507.5	494.5-495	110-115	vertebra fragment	N/A	Actinopterygii	Unknown	Unknown	Unknown	Unknown	Fish	bone		not burned
3847	XBD-071	Mead	Component 3a	89	395	507-507.5	494.5-495	110-115	vertebra fragment	N/A	Actinopterygii	Unknown	Unknown	Unknown	Unknown	Fish	bone		not burned
3848	XBD-071	Mead	Component 3a	89	395	507-507.5	494.5-495	110-115	vertebra fragment	N/A	Actinopterygii	Unknown	Unknown	Unknown	Unknown	Fish	bone		not burned
3849	XBD-071	Mead	Component 3a	89	395	507-507.5	494.5-495	110-115	vertebra fragment	N/A	Actinopterygii	Unknown	Unknown	Unknown	Unknown	Fish	bone		not burned
3850	XBD-071	Mead	Component 3a	89	395	507-507.5	494.5-495	110-115	vertebra fragment	N/A	Actinopterygii	Unknown	Unknown	Unknown	Unknown	Fish	bone		not burned
3851	XBD-071	Mead	Component 3a	89	395	507-507.5	494.5-495	110-115	vertebra fragment	N/A	Actinopterygii	Unknown	Unknown	Unknown	Unknown	Fish	bone		not burned
3852	XBD-071	Mead	Component 3a	89	395	507-507.5	494.5-495	110-115	vertebra fragment	N/A	Actinopterygii	Unknown	Unknown	Unknown	Unknown	Fish	bone		not burned
3853	XBD-071	Mead	Component 3a	89	395	507-507.5	494.5-495	110-115	vertebra fragment	N/A	Actinopterygii	Unknown	Unknown	Unknown	Unknown	Fish	bone		not burned
3854	XBD-071	Mead	Component 3a	89	395	507-507.5	494.5-495	110-115	vertebra fragment	N/A	Actinopterygii	Unknown	Unknown	Unknown	Unknown	Fish	bone		not burned
3855	XBD-071	Mead	Component 3a	89	395	507-507.5	494.5-495	110-115	vertebra fragment	N/A	Actinopterygii	Unknown	Unknown	Unknown	Unknown	Fish	bone		not burned
3856	XBD-071	Mead	Component 3a	89	395	507-507.5	494.5-495	110-115	vertebra fragment	N/A	Actinopterygii	Unknown	Unknown	Unknown	Unknown	Fish	bone		not burned
3857	XBD-071	Mead	Component 3a	89	395	507-507.5	494.5-495	110-115	vertebra fragment	N/A	Actinopterygii	Unknown	Unknown	Unknown	Unknown	Fish	bone		not burned
3858	XBD-071	Mead	Component 3a	89	395	507-507.5	494.5-495	110-115	vertebra fragment	N/A	Actinopterygii	Unknown	Unknown	Unknown	Unknown	Fish	bone		not burned
3859	XBD-071	Mead	Component 3a	89	395	507-507.5	494.5-495	110-115	vertebra fragment	N/A	Actinopterygii	Unknown	Unknown	Unknown	Unknown	Fish	bone		not burned
3860	XBD-071	Mead	Component 3a	89	395	507-507.5	494.5-495	110-115	vertebra fragment	N/A	Actinopterygii	Unknown	Unknown	Unknown	Unknown	Fish	bone		not burned
3861	XBD-071	Mead	Component 3a	89	395	507-507.5	494.5-495	110-115	vertebra fragment	N/A	Actinopterygii	Unknown	Unknown	Unknown	Unknown	Fish	bone		not burned
3862	XBD-071	Mead	Component 3a	89	395	507-507.5	494.5-495	110-115	vertebra fragment	N/A	Actinopterygii	Unknown	Unknown	Unknown	Unknown	Fish	bone		not burned
3863	XBD-071	Mead	Component 3a	89	395	507-507.5	494.5-495	110-115	vertebra fragment	N/A	Actinopterygii	Unknown	Unknown	Unknown	Unknown	Fish	bone		not burned
3864	XBD-071	Mead	Component 3a	89	395	507-507.5	494.5-495	110-115	vertebra fragment	N/A	Actinopterygii	Unknown	Unknown	Unknown	Unknown	Fish	bone		not burned
3865	XBD-071	Mead	Component 3a	89	395	507-507.5	494.5-495	110-115	vertebra fragment	N/A	Actinopterygii	Unknown	Unknown	Unknown	Unknown	Fish	bone		not burned
3866	XBD-071	Mead	Component 3a	89	397	507-507.5	494-494.5	110-115	precaudal vertebra fragment	N/A	Actinopterygii	Gadiformes	Lotidae	Lota	Lota	Burbot	bone	8.42	not burned
3867	XBD-071	Mead	Component 3a	89	397	507-507.5	494-494.5	110-115	non-vert	N/A	Actinopterygii	Unknown	Unknown	Unknown	Unknown	Fish	bone		not burned
3868	XBD-071	Mead	Component 3a	89	397	507-507.5	494-494.5	110-115	non-vert	N/A	Actinopterygii	Unknown	Unknown	Unknown	Unknown	Fish	bone		not burned
3869	XBD-071	Mead	Component 3a	89	397	507-507.5	494-494.5	110-115	non-vert	N/A	Actinopterygii	Unknown	Unknown	Unknown	Unknown	Fish	bone		not burned
3870	XBD-071	Mead	Component 3a	89	397	507-507.5	494-494.5	110-115	vertebra fragment	N/A	Actinopterygii	Gadiformes	Lotidae	Lota	Lota	Burbot	bone	5.92	not burned
3871	XBD-071	Mead	Component 3a	89	401	507-507.5	494-494.5	115-120	non-vert	N/A	Actinopterygii	Unknown	Unknown	Unknown	Unknown	Likely Burbot	bone		not burned
3872	XBD-071	Mead	Component 3a	89	401	507-507.5	494-494.5	115-120	non-vert	N/A	Actinopterygii	Unknown	Unknown	Unknown	Unknown	Likely Burbot	bone		not burned
3873	XBD-071	Mead	Component 3a	89	401	507-507.5	494-494.5	115-120	non-vert	N/A	Actinopterygii	Unknown	Unknown	Unknown	Unknown	Likely Burbot	bone		not burned
3874	XBD-071	Mead	Component 3a	89	401	507-507.5	494-494.5	115-120	non-vert	N/A	Actinopterygii	Unknown	Unknown	Unknown	Unknown	Likely Burbot	bone		not burned
3875	XBD-071	Mead	Component 3a	89	401	507-507.5	494-494.5	115-120	non-vert	N/A	Actinopterygii	Unknown	Unknown	Unknown	Unknown	Likely Burbot	bone		not burned
3876	XBD-071	Mead	Component 3a	89	401	507-507.5	494-494.5	115-120	non-vert	N/A	Actinopterygii	Unknown	Unknown	Unknown	Unknown	Likely Burbot	bone		not burned
3877	XBD-071	Mead	Component 3a	89	401	507-507.5	494-494.5	115-120	non-vert	N/A	Actinopterygii	Unknown	Unknown	Unknown	Unknown	Likely Burbot	bone		not burned
3878	XBD-071	Mead	Component 3a	89	401	507-507.5	494-494.5	115-120	non-vert	N/A	Actinopterygii	Unknown	Unknown	Unknown	Unknown	Likely Burbot	bone		not burned
3879	XBD-071	Mead	Component 3a	89	401	507-507.5	494-494.5	115-120	non-vert	N/A	Actinopterygii	Unknown	Unknown	Unknown	Unknown	Likely Burbot	bone		not burned
3880	XBD-071	Mead	Component 3a	89	401	507-507.5	494-494.5	115-120	non-vert	N/A	Actinopterygii	Unknown	Unknown	Unknown	Unknown	Likely Burbot	bone		not burned
3881	XBD-071	Mead	Component 3a	89	401	507-507.5	494-494.5	115-120	non-vert	N/A	Actinopterygii	Unknown	Unknown	Unknown	Unknown	Likely Burbot	bone		not burned
3882	XBD-071	Mead	Component 3a	89	401	507-507.5	494-494.5	115-120	non-vert	N/A	Actinopterygii	Unknown	Unknown	Unknown	Unknown	Likely Burbot	bone		not burned
3883	XBD-071	Mead	Component 3a	89	401	507-507.5	494-494.5	115-120	non-vert	N/A	Actinopterygii	Unknown	Unknown	Unknown	Unknown	Likely Burbot	bone		not burned
3884	XBD-071	Mead	Component 3a	89	401	507-507.5	494-494.5	115-120	non-vert	N/A	Actinopterygii	Unknown	Unknown	Unknown	Unknown	Likely Burbot	bone		not burned
3885	XBD-071	Mead	Component 3a	89	401	507-507.5	494-494.5	115-120	vertebra fragment	N/A	Actinopterygii	Unknown	Unknown	Unknown	Unknown	Likely Burbot	bone		not burned
3886	XBD-071	Mead	Component 3a	89	401	507-507.5	494-494.5	115-120	vertebra fragment	N/A	Actinopterygii	Unknown	Unknown	Unknown	Unknown	Likely Burbot	bone		not burned
3887	XBD-071	Mead	Component 3a	89	401	507-507.5	494-494.5	115-120	vertebra fragment	N/A	Actinopterygii	Unknown	Unknown	Unknown	Unknown	Likely Burbot	bone		not burned
3888	XBD-071	Mead	Component 3a	89	401	507-507.5	494-494.5	115-120	vertebra fragment	N/A	Actinopterygii	Unknown	Unknown	Unknown	Unknown	Likely Burbot	bone		not burned
3889	XBD-071	Mead	Component 3a	89	401	507-507.5	494-494.5	115-120	vertebra fragment	N/A	Actinopterygii	Unknown	Unknown	Unknown	Unknown	Likely Burbot	bone		not burned
3890	XBD-071	Mead	Component 3a	89	401	507-507.5	494-494.5	115-120	vertebra fragment	N/A	Actinopterygii	Unknown	Unknown	Unknown	Unknown	Likely Burbot	bone		not burned
3891	XBD-071	Mead	Component 3a	89	401	507-507.5	494-494.5	115-120	vertebra fragment	N/A	Actinopterygii	Unknown	Unknown	Unknown	Unknown	Likely Burbot	bone		not burned
3892	XBD-071	Mead	Component 3a	89	401	507-507.5	494-494.5	115-120	vertebra fragment	N/A	Actinopterygii	Unknown	Unknown	Unknown	Unknown	Likely Burbot	bone		not burned
3893	XBD-071	Mead	Component 3a	89	401	507-507.5	494-494.5	115-120	vertebra fragment	N/A	Actinopterygii	Unknown	Unknown	Unknown	Unknown	Likely Burbot	bone		not burned
3894	XBD-071	Mead	Component 3a	89	401	507-507.5	494-494.5	115-120	vertebra fragment	N/A	Actinopterygii	Unknown	Unknown	Unknown	Unknown	Likely Burbot	bone		not burned
3895	XBD-071	Mead	Component 3a	89	401	507-507.5	494-494.5	115-120	vertebra fragment	N/A	Actinopterygii	Unknown	Unknown	Unknown	Unknown	Likely Burbot	bone		not burned
3896	XBD-071	Mead	Component 3a	89	401	507-507.5	494-494.5	115-120	vertebra fragment	N/A	Actinopterygii	Unknown	Unknown	Unknown	Unknown	Likely Burbot	bone		not burned
3897	XBD-071	Mead	Component 3a	89	401	507-507.5	494-494.5	115-120	vertebra fragment	N/A	Actinopterygii	Unknown	Unknown	Unknown	Unknown	Likely Burbot	bone		not burned
3898	XBD-071	Mead	Component 3a	89	401	507-507.5	494-494.5	115-120	vertebra fragment	N/A	Actinopterygii	Unknown	Unknown	Unknown	Unknown	Likely Burbot	bone		not burned
3899	XBD-071	Mead	Component 3a	89	401	507-507.5	494-494.5	115-120	vertebra fragment	N/A	Actinopterygii	Unknown	Unknown	Unknown	Unknown	Likely Burbot	bone		not burned
3900	XBD-071	Mead	Component 3a	89	401	507-507.5	494-494.5	115-120	vertebra fragment	N/A	Actinopterygii	Unknown	Unknown	Unknown	Unknown	Likely Burbot	bone		not burned
3901	XBD-071	Mead	Component 3a	89	401	507-507.5	494-494.5	115-120	vertebra fragment	N/A	Actinopterygii	Unknown	Unknown	Unknown	Unknown	Likely Burbot	bone		not burned
3902	XBD-071	Mead	Component 3a	89	401	507-507.5	494-494.5	115-120	vertebra fragment	N/A	Actinopterygii	Unknown	Unknown	Unknown	Unknown	Likely Burbot	bone		not burned
3903	XBD-071	Mead	Component 3a	89	401	507-507.5	494-494.5	115-120	vertebra fragment	N/A	Actinopterygii	Unknown	Unknown	Unknown	Unknown	Likely Burbot	bone		not burned
3904	XBD-071	Mead	Component 3a	89	401	507-507.5	494-494.5	115-120	vertebra fragment	N/A	Actinopterygii	Unknown	Unknown	Unknown	Unknown	Likely Burbot	bone		not burned
3905	XBD-071	Mead	Component 3a	89	401	507-507.5	494-494.5	115-120	vertebra fragment	N/A	Actinopterygii	Unknown	Unknown	Unknown	Unknown	Likely Burbot	bone		not burned
3906	XBD-071	Mead	Component 3a	89	401	507-507.5	494-494.5	115-120	vertebra fragment	N/A	Actinopterygii	Unknown	Unknown	Unknown	Unknown	Likely Burbot	bone		not burned
3907	XBD-071	Mead	Component 3a	89	401	507-507.5	494-494.5	115-120	vertebra fragment	N/A	Actinopterygii	Unknown	Unknown	Unknown	Unknown	Likely Burbot	bone		not burned
3908	XBD-071	Mead	Component 3a	89	401	507-507.5	494-494.5	115-120	vertebra fragment	N/A	Actinopterygii	Unknown	Unknown	Unknown	Unknown	Likely Burbot	bone		not burned
3909	XBD-071	Mead	Component 3a	89	402	506.5-507	494-494.5	115-120	branchiostegal ray	N/A	Actinopterygii	Unknown	Unknown	Unknown	Unknown	Likely Burbot	bone	16.71	not burned
3910	XBD-071	Mead	Component 3a	89	402	506.5-507	494-494.5	115-120	precaudal vertebra fragment	N/A	Actinopterygii	Unknown	Unknown	Unknown	Unknown	Likely Burbot	bone		not burned
3911	XBD-071	Mead	Component 3a	89	402	506.5-507	494-494.5	115-120	precaudal vertebra fragment	N/A	Actinopterygii	Unknown	Unknown	Unknown	Unknown	Likely Burbot	bone		not burned
3912	XBD-071	Mead	Component 3a	89	402	506.5-507	494-494.5	115-120	precaudal vertebra fragment	N/A	Actinopterygii	Unknown	Unknown	Unknown	Unknown	Likely Burbot	bone		not burned
3913	XBD-071	Mead	Component 3a	89	402	506.5-507	494-494.5	115-120	precaudal vertebra fragment	N/A	Actinopterygii	Unknown	Unknown	Unknown	Unknown	Likely Burbot	bone		not burned
3914	XBD-071	Mead	Component 3a	89	402	506.5-507	494-494.5	115-120	precaudal vertebra fragment	N/A	Actinopterygii	Unknown	Unknown	Unknown	Unknown	Likely Burbot	bone		not burned
3915	XBD-071	Mead	Component 3a	89	402	506.5-507	494-494.5	115-120	precaudal vertebra fragment	N/A	Actinopterygii	Unknown	Unknown	Unknown	Unknown	Likely Burbot	bone		not burned
3916	XBD-071	Mead	Component 3a	89	402	506.5-507	494-494.5	115-120	precaudal vertebra fragment	N/A	Actinopterygii	Unknown	Unknown	Unknown	Unknown	Likely Burbot	bone		not burned
3917	XBD-071	Mead	Component 3a	89	402	506.5-507	494-494.5	115-120	non-vert	N/A	Actinopterygii	Unknown	Unknown	Unknown	Unknown	Likely Burbot	bone		not burned
3918	XBD-071	Mead	Component 3a	89	402	506.5-507	494-494.5	115-120	non-vert	N/A	Actinopterygii	Unknown	Unknown	Unknown	Unknown	Likely Burbot	bone		not burned
3919	XBD-071	Mead	Component 3a	89	402	506.5-507	494-494.5	115-120	non-vert	N/A	Actinopterygii	Unknown	Unknown	Unknown	Unknown	Likely Burbot	bone		not burned
3920	XBD-071	Mead	Component 3a	89	402	506.5-507	494-494.5	115-120	non-vert	N/A	Actinopterygii	Unknown	Unknown	Unknown	Unknown	Likely Burbot	bone		not burned
3921	XBD-071	Mead	Component 3a	89	402	506.5-507	494-494.5	115-120	non-vert	N/A	Actinopterygii	Unknown	Unknown	Unknown	Unknown	Likely Burbot	bone		not burned
3922	XBD-071	Mead	Component 3a	89	402	506.5-507	494-494.5	115-120	non-vert	N/A	Actinopterygii	Unknown	Unknown	Unknown	Unknown	Likely Burbot	bone		not burned
3923	XBD-071	Mead	Component 3a	89	402	506.5-507	494-494.5	115-120	non-vert	N/A	Actinopterygii	Unknown	Unknown	Unknown	Unknown	Likely Burbot	bone		not burned
3924	XBD-071	Mead	Component 3a	89	402	506.5-507	494-494.5	115-120	vertebra fragment	N/A	Actinopterygii	Unknown	Unknown	Unknown	Unknown	Likely Burbot	bone		not burned
3925	XBD-071	Mead	Component 3a	89	402	506.5-507	494-494.5	115-120	vertebra fragment	N/A	Actinopterygii	Unknown	Unknown	Unknown	Unknown	Likely Burbot	bone		not burned
3926	XBD-071	Mead	Component 3a	89	402	506.5-507	494-494.5	115-120	vertebra fragment	N/A	Actinopterygii	Unknown	Unknown	Unknown	Unknown	Likely Burbot	bone		not burned
3927	XBD-071	Mead	Component 3a	89	402	506.5-507	494-494.5	115-120	vertebra fragment	N/A	Actinopterygii	Unknown	Unknown	Unknown	Unknown	Likely Burbot	bone		not burned
3928	XBD-071	Mead	Component 3a	89	402	506.5-507	494-494.5	115-120	vertebra fragment	N/A	Actinopterygii	Unknown	Unknown	Unknown	Unknown	Likely Burbot	bone		not burned
3929	XBD-071	Mead	Component 3a	89	402	506.5-507	494-494.5	115-120	vertebra fragment	N/A	Actinopterygii	Unknown	Unknown	Unknown	Unknown	Likely Burbot	bone		not burned
3930	XBD-071	Mead	Component 3a	89	402	506.5-507	494-494.5	115-120	vertebra fragment	N/A	Actinopterygii	Unknown	Unknown	Unknown	Unknown	Likely Burbot	bone		not burned
3931	XBD-071	Mead	Component 3a	89	402	506.5-507	494-494.5	115-120	vertebra fragment	N/A	Actinopterygii	Unknown	Unknown	Unknown	Unknown	Likely Burbot	bone		not burned
3932	XBD-071	Mead	Component 3a	89	402	506.5-507	494-494.5	115-120	vertebra fragment	N/A	Actinopterygii	Unknown	Unknown	Unknown	Unknown	Likely Burbot	bone		not burned
3933	XBD-071	Mead	Component 3a	89	402	506.5-507	494-494.5	115-120	vertebra fragment	N/A	Actinopterygii	Unknown	Unknown	Unknown	Unknown	Likely Burbot	bone		not burned
3934	XBD-071	Mead	Component 3a	89	402	506.5-507	494-494.5	115-120	vertebra fragment	N/A	Actinopterygii	Unknown	Unknown	Unknown	Unknown	Likely Burbot	bone		not burned
3935	XBD-071	Mead	Component 3a	89	402	506.5-507	494-494.5	115-120	vertebra fragment	N/A	Actinopterygii	Unknown	Unknown	Unknown	Unknown	Likely Burbot	bone		not burned
3936	XBD-071	Mead	Component 3a	89	402	506.5-507	494-494.5	115-120	vertebra fragment	N/A	Actinopterygii	Unknown	Unknown	Unknown	Unknown	Likely Burbot	bone		not burned
3937	XBD-071	Mead	Component 3a	89	402	506.5-507	494-494.5	115-120	vertebra fragment	N/A	Actinopterygii	Unknown	Unknown	Unknown	Unknown	Likely Burbot	bone		not burned
3938	XBD-071	Mead	Component 3a	89	402	506.5-507	494-494.5	115-120	vertebra fragment	N/A	Actinopterygii	Unknown	Unknown	Unknown	Unknown	Likely Burbot	bone		not burned
3939	XBD-071	Mead	Component 3a	89	402	506.5-507	494-494.5	115-120	vertebra fragment	N/A	Actinopterygii	Unknown	Unknown	Unknown	Unknown	Likely Burbot	bone		not burned
3940	XBD-071	Mead	Component 3a	89	402	506.5-507	494-494.5	115-120	vertebra fragment	N/A	Actinopterygii	Unknown	Unknown	Unknown	Unknown	Likely Burbot	bone		not burned
3941	XBD-071	Mead	Component 3a	89	402	506.5-507	494-494.5	115-120	vertebra fragment	N/A	Actinopterygii	Unknown	Unknown	Unknown	Unknown	Likely Burbot	bone		not burned
3942	XBD-071	Mead	Component 3a	89	402	506.5-507	494-494.5	115-120	vertebra fragment	N/A	Actinopterygii	Unknown	Unknown	Unknown	Unknown	Likely Burbot	bone		not burned
3943	XBD-071	Mead	Component 3a	89	402	506.5-507	494-494.5	115-120	vertebra fragment	N/A	Actinopterygii	Unknown	Unknown	Unknown	Unknown	Likely Burbot	bone		not burned
3944	XBD-071	Mead	Component 3a	89	402	506.5-507	494-494.5	115-120	vertebra fragment	N/A	Actinopterygii	Unknown	Unknown	Unknown	Unknown	Likely Burbot	bone		not burned
3945	XBD-071	Mead	Component 3a	89	402	506.5-507	494-494.5	115-120	vertebra fragment	N/A	Actinopterygii	Unknown	Unknown	Unknown	Unknown	Likely Burbot	bone		not burned
3946	XBD-071	Mead	Component 3a	89	402	506.5-507	494-494.5	115-120	vertebra fragment	N/A	Actinopterygii	Unknown	Unknown	Unknown	Unknown	Likely Burbot	bone		not burned
3947	XBD-071	Mead	Component 3a	89	402	506.5-507	494-494.5	115-120	vertebra fragment	N/A	Actinopterygii	Unknown	Unknown	Unknown	Unknown	Likely Burbot	bone		not burned
3948	XBD-071	Mead	Component 3a	89	402	506.5-507	494-494.5	115-120	vertebra fragment	N/A	Actinopterygii	Unknown	Unknown	Unknown	Unknown	Likely Burbot	bone		not burned
3949	XBD-071	Mead	Component 3a	89	402	506.5-507	494-494.5	115-120	vertebra fragment	N/A	Actinopterygii	Unknown	Unknown	Unknown	Unknown	Likely Burbot	bone		not burned
3950	XBD-071	Mead	Component 3a	89	405	506-506.5	494-494.5	115-120	branchiostegal ray	N/A	Actinopterygii	Unknown	Unknown	Unknown	Unknown	Fish	bone	13.83	not burned
3951	XBD-071	Mead	Component 3a	89	406	506.5-507	494.5-495	115-120	non-vert	N/A	Actinopterygii	Unknown	Unknown	Unknown	Unknown	Likely Burbot	bone		not burned
3952	XBD-071	Mead	Component 3a	89	406	506.5-507	494.5-495	115-120	non-vert	N/A	Actinopterygii	Unknown	Unknown	Unknown	Unknown	Likely Burbot	bone		not burned
3953	XBD-071	Mead	Component 3a	89	406	506.5-507	494.5-495	115-120	non-vert	N/A	Actinopterygii	Unknown	Unknown	Unknown	Unknown	Likely Burbot	bone		not burned
3954	XBD-071	Mead	Component 3a	89	406	506.5-507	494.5-495	115-120	non-vert	N/A	Actinopterygii	Unknown	Unknown	Unknown	Unknown	Likely Burbot	bone		not burned
3955	XBD-071	Mead	Component 3a	89	406	506.5-507	494.5-495	115-120	non-vert	N/A	Actinopterygii	Unknown	Unknown	Unknown	Unknown	Likely Burbot	bone		not burned
3956	XBD-071	Mead	Component 3a	89	406	506.5-507	494.5-495	115-120	non-vert	N/A	Actinopterygii	Unknown	Unknown	Unknown	Unknown	Likely Burbot	bone		not burned
3957	XBD-071	Mead	Component 3a	89	406	506.5-507	494.5-495	115-120	non-vert	N/A	Actinopterygii	Unknown	Unknown	Unknown	Unknown	Likely Burbot	bone		not burned
3958	XBD-071	Mead	Component 3a	89	406	506.5-507	494.5-495	115-120	non-vert	N/A	Actinopterygii	Unknown	Unknown	Unknown	Unknown	Likely Burbot	bone		not burned
3959	XBD-071	Mead	Component 3a	89	406	506.5-507	494.5-495	115-120	vertebra fragment	N/A	Actinopterygii	Unknown	Unknown	Unknown	Unknown	Likely Burbot	bone		not burned
3960	XBD-071	Mead	Component 3a	89	406	506.5-507	494.5-495	115-120	vertebra fragment	N/A	Actinopterygii	Unknown	Unknown	Unknown	Unknown	Likely Burbot	bone		not burned
3961	XBD-071	Mead	Component 3a	89	406	506.5-507	494.5-495	115-120	vertebra fragment	N/A	Actinopterygii	Unknown	Unknown	Unknown	Unknown	Likely Burbot	bone		not burned
3962	XBD-071	Mead	Component 3a	89	406	506.5-507	494.5-495	115-120	vertebra fragment	N/A	Actinopterygii	Unknown	Unknown	Unknown	Unknown	Likely Burbot	bone		not burned
3963	XBD-071	Mead	Component 3a	89	406	506.5-507	494.5-495	115-120	vertebra fragment	N/A	Actinopterygii	Unknown	Unknown	Unknown	Unknown	Likely Burbot	bone		not burned
3964	XBD-071	Mead	Component 3a	89	406	506.5-507	494.5-495	115-120	vertebra fragment	N/A	Actinopterygii	Unknown	Unknown	Unknown	Unknown	Likely Burbot	bone		not burned
3965	XBD-071	Mead	Component 3a	89	406	506.5-507	494.5-495	115-120	vertebra fragment	N/A	Actinopterygii	Unknown	Unknown	Unknown	Unknown	Likely Burbot	bone		not burned
3966	XBD-071	Mead	Component 3a	89	406	506.5-507	494.5-495	115-120	vertebra fragment	N/A	Actinopterygii	Unknown	Unknown	Unknown	Unknown	Likely Burbot	bone		not burned
3967	XBD-071	Mead	Component 3a	89	406	506.5-507	494.5-495	115-120	vertebra fragment	N/A	Actinopterygii	Unknown	Unknown	Unknown	Unknown	Likely Burbot	bone		not burned
3968	XBD-071	Mead	Component 3a	89	406	506.5-507	494.5-495	115-120	vertebra fragment	N/A	Actinopterygii	Unknown	Unknown	Unknown	Unknown	Likely Burbot	bone		not burned
3969	XBD-071	Mead	Component 3a	89	406	506.5-507	494.5-495	115-120	vertebra fragment	N/A	Actinopterygii	Unknown	Unknown	Unknown	Unknown	Likely Burbot	bone		not burned
3970	XBD-071	Mead	Component 3a	89	406	506.5-507	494.5-495	115-120	vertebra fragment	N/A	Actinopterygii	Unknown	Unknown	Unknown	Unknown	Likely Burbot	bone		not burned
3971	XBD-071	Mead	Component 3a	89	406	506.5-507	494.5-495	115-120	vertebra fragment	N/A	Actinopterygii	Unknown	Unknown	Unknown	Unknown	Likely Burbot	bone		not burned
3972	XBD-071	Mead	Component 3a	89	406	506.5-507	494.5-495	115-120	vertebra fragment	N/A	Actinopterygii	Unknown	Unknown	Unknown	Unknown	Likely Burbot	bone		not burned
3973	XBD-071	Mead	Component 3a	89	406	506.5-507	494.5-495	115-120	vertebra fragment	N/A	Actinopterygii	Unknown	Unknown	Unknown	Unknown	Likely Burbot	bone		not burned
3974	XBD-071	Mead	Component 3a	89	406	506.5-507	494.5-495	115-120	vertebra fragment	N/A	Actinopterygii	Unknown	Unknown	Unknown	Unknown	Likely Burbot	bone		not burned
3975	XBD-071	Mead	Component 3a	89	406	506.5-507	494.5-495	115-120	vertebra fragment	N/A	Actinopterygii	Unknown	Unknown	Unknown	Unknown	Likely Burbot	bone		not burned
3976	XBD-071	Mead	Component 3a	89	406	506.5-507	494.5-495	115-120	vertebra fragment	N/A	Actinopterygii	Unknown	Unknown	Unknown	Unknown	Likely Burbot	bone		not burned
3977	XBD-071	Mead	Component 3a	89	406	506.5-507	494.5-495	115-120	vertebra fragment	N/A	Actinopterygii	Unknown	Unknown	Unknown	Unknown	Likely Burbot	bone		not burned
3978	XBD-071	Mead	Component 3a	89	406	506.5-507	494.5-495	115-120	vertebra fragment	N/A	Actinopterygii	Unknown	Unknown	Unknown	Unknown	Likely Burbot	bone		not burned
3979	XBD-071	Mead	Component 3a	89	406	506.5-507	494.5-495	115-120	vertebra fragment	N/A	Actinopterygii	Unknown	Unknown	Unknown	Unknown	Likely Burbot	bone		not burned
3980	XBD-071	Mead	Component 3a	89	406	506.5-507	494.5-495	115-120	vertebra fragment	N/A	Actinopterygii	Unknown	Unknown	Unknown	Unknown	Likely Burbot	bone		not burned
3981	XBD-071	Mead	Component 3a	89	406	506.5-507	494.5-495	115-120	vertebra fragment	N/A	Actinopterygii	Unknown	Unknown	Unknown	Unknown	Likely Burbot	bone		not burned
3982	XBD-071	Mead	Component 3a	89	406	506.5-507	494.5-495	115-120	vertebra fragment	N/A	Actinopterygii	Unknown	Unknown	Unknown	Unknown	Likely Burbot	bone		not burned
3983	XBD-071	Mead	Component 3a	89	406	506.5-507	494.5-495	115-120	vertebra fragment	N/A	Actinopterygii	Unknown	Unknown	Unknown	Unknown	Likely Burbot	bone		not burned
3984	XBD-071	Mead	Component 3a	89	406	506.5-507	494.5-495	115-120	vertebra fragment	N/A	Actinopterygii	Unknown	Unknown	Unknown	Unknown	Likely Burbot	bone		not burned
3985	XBD-071	Mead	Component 3a	89	406	506.5-507	494.5-495	115-120	vertebra fragment	N/A	Actinopterygii	Unknown	Unknown	Unknown	Unknown	Likely Burbot	bone		not burned
3986	XBD-071	Mead	Component 3a	89	406	506.5-507	494.5-495	115-120	vertebra fragment	N/A	Actinopterygii	Unknown	Unknown	Unknown	Unknown	Likely Burbot	bone		not burned
3987	XBD-071	Mead	Component 3a	89	406	506.5-507	494.5-495	115-120	vertebra fragment	N/A	Actinopterygii	Unknown	Unknown	Unknown	Unknown	Likely Burbot	bone		not burned
3988	XBD-071	Mead	Component 3a	89	508	506.509	494.162	115-120	branchiostegal ray	N/A	Actinopterygii	Gadiformes	Lotidae	Lota	Lota	Burbot	bone	21.19	not burned
3989	XBD-071	Mead	Component 3a	89	508	506.509	494.162	115-120	branchiostegal ray	N/A	Actinopterygii	Gadiformes	Lotidae	Lota	Lota	Burbot	bone	17.6	not burned
3990	XBD-071	Mead	Component 3a	89	508	506.509	494.162	115-120	branchiostegal ray	N/A	Actinopterygii	Gadiformes	Lotidae	Lota	Lota	Burbot	bone	15.7	not burned
3991	XBD-071	Mead	Component 3a	89	508	506.509	494.162	115-120	branchiostegal ray	N/A	Actinopterygii	Gadiformes	Lotidae	Lota	Lota	Burbot	bone	22.8	not burned
3992	XBD-071	Mead	Component 3a	89	508	506.509	494.162	115-120	branchiostegal ray	N/A	Actinopterygii	Gadiformes	Lotidae	Lota	Lota	Burbot	bone	16.98	not burned
3993	XBD-071	Mead	Component 3a	89	508	506.509	494.162	115-120	branchiostegal ray	N/A	Actinopterygii	Gadiformes	Lotidae	Lota	Lota	Burbot	bone	21.9	not burned
3994	XBD-071	Mead	Component 3a	89	508	506.509	494.162	115-120	branchiostegal ray	N/A	Actinopterygii	Gadiformes	Lotidae	Lota	Lota	Burbot	bone	14.83	not burned
3995	XBD-071	Mead	Component 3a	89	508	506.509	494.162	115-120	branchiostegal ray	N/A	Actinopterygii	Gadiformes	Lotidae	Lota	Lota	Burbot	bone	14.48	not burned
3996	XBD-071	Mead	Component 3a	89	508	506.509	494.162	115-120	branchiostegal ray	N/A	Actinopterygii	Gadiformes	Lotidae	Lota	Lota	Burbot	bone	8.9	not burned
3997	XBD-071	Mead	Component 3a	89	508	506.509	494.162	115-120	precaudal vertebra	N/A	Actinopterygii	Gadiformes	Lotidae	Lota	Lota	Burbot	bone
3998	XBD-071	Mead	Component 3a	89	508	506.509	494.162	115-120	precaudal vertebra	N/A	Actinopterygii	Gadiformes	Lotidae	Lota	Lota	Burbot	bone
3999	XBD-071	Mead	Component 3a	89	508	506.509	494.162	115-120	precaudal vertebra	N/A	Actinopterygii	Gadiformes	Lotidae	Lota	Lota	Burbot	bone	11.89	not burned
4000	XBD-071	Mead	Component 3a	89	508	506.509	494.162	115-120	precaudal vertebra	N/A	Actinopterygii	Gadiformes	Lotidae	Lota	Lota	Burbot	bone	11.22	not burned
4001	XBD-071	Mead	Component 3a	89	508	506.509	494.162	115-120	precaudal vertebra	N/A	Actinopterygii	Gadiformes	Lotidae	Lota	Lota	Burbot	bone	11	not burned
4002	XBD-071	Mead	Component 3a	89	508	506.509	494.162	115-120	precaudal vertebra fragment	N/A	Actinopterygii	Unknown	Unknown	Unknown	Unknown	Likely Burbot	bone		not burned
4003	XBD-071	Mead	Component 3a	89	508	506.509	494.162	115-120	precaudal vertebra fragment	N/A	Actinopterygii	Unknown	Unknown	Unknown	Unknown	Likely Burbot	bone		not burned
4004	XBD-071	Mead	Component 3a	89	508	506.509	494.162	115-120	precaudal vertebra fragment	N/A	Actinopterygii	Unknown	Unknown	Unknown	Unknown	Likely Burbot	bone		not burned
4005	XBD-071	Mead	Component 3a	89	508	506.509	494.162	115-120	precaudal vertebra fragment	N/A	Actinopterygii	Unknown	Unknown	Unknown	Unknown	Likely Burbot	bone		not burned
4006	XBD-071	Mead	Component 3a	89	508	506.509	494.162	115-120	precaudal vertebra fragment	N/A	Actinopterygii	Unknown	Unknown	Unknown	Unknown	Likely Burbot	bone		not burned
4007	XBD-071	Mead	Component 3a	89	508	506.509	494.162	115-120	precaudal vertebra fragment	N/A	Actinopterygii	Unknown	Unknown	Unknown	Unknown	Likely Burbot	bone		not burned
4008	XBD-071	Mead	Component 3a	89	508	506.509	494.162	115-120	precaudal vertebra fragment	N/A	Actinopterygii	Unknown	Unknown	Unknown	Unknown	Likely Burbot	bone		not burned
4009	XBD-071	Mead	Component 3a	89	508	506.509	494.162	115-120	precaudal vertebra fragment	N/A	Actinopterygii	Unknown	Unknown	Unknown	Unknown	Likely Burbot	bone		not burned
4010	XBD-071	Mead	Component 3a	89	508	506.509	494.162	115-120	precaudal vertebra fragment	N/A	Actinopterygii	Unknown	Unknown	Unknown	Unknown	Likely Burbot	bone		not burned
4011	XBD-071	Mead	Component 3a	89	508	506.509	494.162	115-120	precaudal vertebra fragment	N/A	Actinopterygii	Unknown	Unknown	Unknown	Unknown	Likely Burbot	bone		not burned
4012	XBD-071	Mead	Component 3a	89	508	506.509	494.162	115-120	precaudal vertebra fragment	N/A	Actinopterygii	Unknown	Unknown	Unknown	Unknown	Likely Burbot	bone		not burned
4013	XBD-071	Mead	Component 3a	89	508	506.509	494.162	115-120	precaudal vertebra fragment	N/A	Actinopterygii	Unknown	Unknown	Unknown	Unknown	Likely Burbot	bone		not burned
4014	XBD-071	Mead	Component 3a	89	508	506.509	494.162	115-120	precaudal vertebra fragment	N/A	Actinopterygii	Unknown	Unknown	Unknown	Unknown	Likely Burbot	bone		not burned
4015	XBD-071	Mead	Component 3a	89	508	506.509	494.162	115-120	thoracic vertebra	N/A	Actinopterygii	Gadiformes	Lotidae	Lota	Lota	Burbot	bone	10.42	not burned
4016	XBD-071	Mead	Component 3a	89	508	506.509	494.162	115-120	thoracic vertebra	N/A	Actinopterygii	Gadiformes	Lotidae	Lota	Lota	Burbot	bone	11.47	not burned
4017	XBD-071	Mead	Component 3a	89	508	506.509	494.162	115-120	non-vert	N/A	Actinopterygii	Unknown	Unknown	Unknown	Unknown	Fish	bone		not burned
4018	XBD-071	Mead	Component 3a	89	508	506.509	494.162	115-120	non-vert	N/A	Actinopterygii	Unknown	Unknown	Unknown	Unknown	Fish	bone		not burned
4019	XBD-071	Mead	Component 3a	89	508	506.509	494.162	115-120	non-vert	N/A	Actinopterygii	Unknown	Unknown	Unknown	Unknown	Fish	bone		not burned
4020	XBD-071	Mead	Component 3a	89	508	506.509	494.162	115-120	non-vert	N/A	Actinopterygii	Unknown	Unknown	Unknown	Unknown	Fish	bone		not burned
4021	XBD-071	Mead	Component 3a	89	508	506.509	494.162	115-120	non-vert	N/A	Actinopterygii	Unknown	Unknown	Unknown	Unknown	Fish	bone		not burned
4022	XBD-071	Mead	Component 3a	89	508	506.509	494.162	115-120	non-vert	N/A	Actinopterygii	Unknown	Unknown	Unknown	Unknown	Fish	bone		not burned
4023	XBD-071	Mead	Component 3a	89	508	506.509	494.162	115-120	non-vert	N/A	Actinopterygii	Unknown	Unknown	Unknown	Unknown	Fish	bone		not burned
4024	XBD-071	Mead	Component 3a	89	508	506.509	494.162	115-120	non-vert	N/A	Actinopterygii	Unknown	Unknown	Unknown	Unknown	Fish	bone		not burned
4025	XBD-071	Mead	Component 3a	89	508	506.509	494.162	115-120	non-vert	N/A	Actinopterygii	Unknown	Unknown	Unknown	Unknown	Fish	bone		not burned
4026	XBD-071	Mead	Component 3a	89	508	506.509	494.162	115-120	non-vert	N/A	Actinopterygii	Unknown	Unknown	Unknown	Unknown	Fish	bone		not burned
4027	XBD-071	Mead	Component 3a	89	508	506.509	494.162	115-120	vertebra fragment	N/A	Actinopterygii	Unknown	Unknown	Unknown	Unknown	Likely Burbot	bone		not burned
4028	XBD-071	Mead	Component 3a	89	508	506.509	494.162	115-120	vertebra fragment	N/A	Actinopterygii	Unknown	Unknown	Unknown	Unknown	Likely Burbot	bone		not burned
4029	XBD-071	Mead	Component 3a	89	508	506.509	494.162	115-120	vertebra fragment	N/A	Actinopterygii	Unknown	Unknown	Unknown	Unknown	Likely Burbot	bone		not burned
4030	XBD-071	Mead	Component 3a	89	508	506.509	494.162	115-120	vertebra fragment	N/A	Actinopterygii	Unknown	Unknown	Unknown	Unknown	Likely Burbot	bone		not burned
4031	XBD-071	Mead	Component 3a	89	508	506.509	494.162	115-120	vertebra fragment	N/A	Actinopterygii	Unknown	Unknown	Unknown	Unknown	Likely Burbot	bone		not burned
4032	XBD-071	Mead	Component 3a	89	508	506.509	494.162	115-120	vertebra fragment	N/A	Actinopterygii	Unknown	Unknown	Unknown	Unknown	Likely Burbot	bone		not burned
4033	XBD-071	Mead	Component 3a	89	508	506.509	494.162	115-120	vertebra fragment	N/A	Actinopterygii	Unknown	Unknown	Unknown	Unknown	Likely Burbot	bone		not burned
4034	XBD-071	Mead	Component 3a	89	508	506.509	494.162	115-120	vertebra fragment	N/A	Actinopterygii	Unknown	Unknown	Unknown	Unknown	Likely Burbot	bone		not burned
4035	XBD-071	Mead	Component 3a	89	508	506.509	494.162	115-120	vertebra fragment	N/A	Actinopterygii	Unknown	Unknown	Unknown	Unknown	Likely Burbot	bone		not burned
4036	XBD-071	Mead	Component 3a	89	508	506.509	494.162	115-120	vertebra fragment	N/A	Actinopterygii	Unknown	Unknown	Unknown	Unknown	Likely Burbot	bone		not burned
4044	XBD-071	Mead	Component 3a	205	158	504.2-504.5	495.5-495.7	120.2-122-8	caudal vertebra	N/A	Actinopterygii	Gadiformes	Lotidae	Lota	Lota	Burbot	bone	7.56	not burned
4045	XBD-071	Mead	Component 3a	205	158	504.2-504.5	495.5-495.7	120.2-122-8	caudal vertebra	N/A	Actinopterygii	Gadiformes	Lotidae	Lota	Lota	Burbot	bone	6.79	not burned
4046	XBD-071	Mead	Component 3a	205	158	504.2-504.5	495.5-495.7	120.2-122-8	caudal vertebra	N/A	Actinopterygii	Gadiformes	Lotidae	Lota	Lota	Burbot	bone	6.94	not burned
4047	XBD-071	Mead	Component 3a	205	158	504.2-504.5	495.5-495.7	120.2-122-8	caudal vertebra	N/A	Actinopterygii	Gadiformes	Lotidae	Lota	Lota	Burbot	bone	5.25	not burned
4048	XBD-071	Mead	Component 3a	205	158	504.2-504.5	495.5-495.7	120.2-122.8	caudal vertebra	N/A	Actinopterygii	Gadiformes	Lotidae	Lota	Lota	Burbot	bone	8.09	not burned
4062	XBD-071	Mead	Component 3a	205	158	504.2-504.5	495.5-495.7	120.2-122-8	caudal vertebra fragment	N/A	Actinopterygii	Gadiformes	Lotidae	Lota	Lota	Burbot	bone	6.66	not burned
4063	XBD-071	Mead	Component 3a	205	158	504.2-504.5	495.5-495.7	120.2-122-8	caudal vertebra fragment	N/A	Actinopterygii	Gadiformes	Lotidae	Lota	Lota	Burbot	bone	6.49	not burned
4064	XBD-071	Mead	Component 3a	205	158	504.2-504.5	495.5-495.7	120.2-122-8	caudal vertebra fragment	N/A	Actinopterygii	Gadiformes	Lotidae	Lota	Lota	Burbot	bone	6.32	not burned
4065	XBD-071	Mead	Component 3a	205	158	504.2-504.5	495.5-495.7	120.2-122-8	caudal vertebra fragment	N/A	Actinopterygii	Gadiformes	Lotidae	Lota	Lota	Burbot	bone	6.86	not burned
4066	XBD-071	Mead	Component 3a	205	158	504.2-504.5	495.5-495.7	120.2-122-8	caudal vertebra fragment	N/A	Actinopterygii	Gadiformes	Lotidae	Lota	Lota	Burbot	bone	7.26	not burned
4067	XBD-071	Mead	Component 3a	205	158	504.2-504.5	495.5-495.7	120.2-122-8	caudal vertebra fragment	N/A	Actinopterygii	Gadiformes	Lotidae	Lota	Lota	Burbot	bone	6.99	not burned
4068	XBD-071	Mead	Component 3a	205	158	504.2-504.5	495.5-495.7	120.2-122-8	caudal vertebra fragment	N/A	Actinopterygii	Gadiformes	Lotidae	Lota	Lota	Burbot	bone	4.6	not burned
4069	XBD-071	Mead	Component 3a	205	158	504.2-504.5	495.5-495.7	120.2-122-8	caudal vertebra fragment	N/A	Actinopterygii	Gadiformes	Lotidae	Lota	Lota	Burbot	bone	5.34	not burned
4070	XBD-071	Mead	Component 3a	205	158	504.2-504.5	495.5-495.7	120.2-122-8	caudal vertebra fragment	N/A	Actinopterygii	Gadiformes	Lotidae	Lota	Lota	Burbot	bone	6.65	not burned
4071	XBD-071	Mead	Component 3a	205	158	504.2-504.5	495.5-495.7	120.2-122-8	caudal vertebra fragment	N/A	Actinopterygii	Gadiformes	Lotidae	Lota	Lota	Burbot	bone	7.2	not burned
4072	XBD-071	Mead	Component 3a	205	158	504.2-504.5	495.5-495.7	120.2-122-8	caudal vertebra fragment	N/A	Actinopterygii	Gadiformes	Lotidae	Lota	Lota	Burbot	bone	5.83	not burned
4073	XBD-071	Mead	Component 3a	205	158	504.2-504.5	495.5-495.7	120.2-122-8	caudal vertebra fragment	N/A	Actinopterygii	Gadiformes	Lotidae	Lota	Lota	Burbot	bone	6.82	not burned
4074	XBD-071	Mead	Component 3a	205	158	504.2-504.5	495.5-495.7	120.2-122-8	caudal vertebra fragment	N/A	Actinopterygii	Gadiformes	Lotidae	Lota	Lota	Burbot	bone	5.04	not burned
4076	XBD-071	Mead	Component 3a	205	158	504.2-504.5	495.5-495.7	120.2-122-8	thoracic vertebra fragment	N/A	Actinopterygii	Gadiformes	Lotidae	Lota	Lota	Burbot	bone	6.5	not burned
4086	XBD-071	Mead	Component 3a	205	158	504.2-504.5	495.5-495.7	120.2-122-8	vertebra fragment	N/A	Actinopterygii	Gadiformes	Lotidae	Lota	Lota	Burbot	bone	4.26	not burned
4087	XBD-071	Mead	Component 3a	205	158	504.2-504.5	495.5-495.7	120.2-122-8	vertebra fragment	N/A	Actinopterygii	Gadiformes	Lotidae	Lota	Lota	Burbot	bone	6.81	not burned
4088	XBD-071	Mead	Component 3a	205	158	504.2-504.5	495.5-495.7	120.2-122-8	vertebra fragment	N/A	Actinopterygii	Gadiformes	Lotidae	Lota	Lota	Burbot	bone	5.91	not burned
4089	XBD-071	Mead	Component 3a	205	158	504.2-504.5	495.5-495.7	120.2-122-8	vertebra fragment	N/A	Actinopterygii	Gadiformes	Lotidae	Lota	Lota	Burbot	bone	5.41	not burned
4090	XBD-071	Mead	Component 3a	205	158	504.2-504.5	495.5-495.7	120.2-122-8	vertebra fragment	N/A	Actinopterygii	Gadiformes	Lotidae	Lota	Lota	Burbot	bone	4.51	not burned
4091	XBD-071	Mead	Component 3a	205	158	504.2-504.5	495.5-495.7	120.2-122-8	vertebra fragment	N/A	Actinopterygii	Gadiformes	Lotidae	Lota	Lota	Burbot	bone	4.58	not burned
4092	XBD-071	Mead	Component 3a	205	158	504.2-504.5	495.5-495.7	120.2-122-8	vertebra fragment	N/A	Actinopterygii	Gadiformes	Lotidae	Lota	Lota	Burbot	bone	3.85	not burned
4093	XBD-071	Mead	Component 3a	205	158	504.2-504.5	495.5-495.7	120.2-122-8	vertebra fragment	N/A	Actinopterygii	Gadiformes	Lotidae	Lota	Lota	Burbot	bone	3.72	not burned
4094	XBD-071	Mead	Component 3a	205	158	504.2-504.5	495.5-495.7	120.2-122-8	vertebra fragment	N/A	Actinopterygii	Gadiformes	Lotidae	Lota	Lota	Burbot	bone	4.7	not burned
4121	XBD-071	Mead	Component 3a	212	117	501	494	115-120	vertebra fragment	N/A	Actinopterygii	Gadiformes	Lotidae	Lota	Lota	Burbot	bone	6.19	not burned
4122	XBD-071	Mead	Component 3a	212	117	501	494	115-120	vertebra fragment	N/A	Actinopterygii	Gadiformes	Lotidae	Lota	Lota	Burbot	bone	4.8	not burned
4123	XBD-071	Mead	Component 3a	212	117	501	494	115-120	vertebra fragment	N/A	Actinopterygii	Gadiformes	Lotidae	Lota	Lota	Burbot	bone	5.23	not burned
4124	XBD-071	Mead	Component 3a	212	117	501	494	115-120	vertebra fragment	N/A	Actinopterygii	Gadiformes	Lotidae	Lota	Lota	Burbot	bone	7.72	not burned
4125	XBD-071	Mead	Component 3a	212	117	501	494	115-120	vertebra fragment	N/A	Actinopterygii	Gadiformes	Lotidae	Lota	Lota	Burbot	bone	7.73	not burned
4126	XBD-071	Mead	Component 3a	212	117	501	494	115-120	vertebra fragment	N/A	Actinopterygii	Gadiformes	Lotidae	Lota	Lota	Burbot	bone	7.08	not burned
4127	XBD-071	Mead	Component 3a	212	117	501	494	115-120	vertebra fragment	N/A	Actinopterygii	Gadiformes	Lotidae	Lota	Lota	Burbot	bone	6.34	not burned
4128	XBD-071	Mead	Component 3a	212	117	501	494	115-120	vertebra fragment	N/A	Actinopterygii	Gadiformes	Lotidae	Lota	Lota	Burbot	bone	5.89	not burned
4129	XBD-072	Cook	Cultural Zone 3	1	29	99	111	Level 17	thoracic vertebra	N/A	Actinopterygii	Esociformes	Esocidae	Esox	lucius	Northern Pike	bone	4.92	not burned
4130	XBD-072	Cook	Cultural Zone 3	3	30	101	112	Level 17	thoracic vertebra	N/A	Actinopterygii	Esociformes	Esocidae	Esox	lucius	Northern Pike	bone	5.06	not burned
4135	XBD-156	Swan Point	Cultural Zone 3a		96	94	98	40-50	caudal vertebra	N/A	Actinopterygii	Gadiformes	Lotidae	Lota	Lota	Burbot	bone	4.57	white charred
4136	XBD-156	Swan Point	Cultural Zone 3a		96	94	98	40-50	caudal vertebra	N/A	Actinopterygii	Gadiformes	Lotidae	Lota	Lota	Burbot	bone	3.73	white charred
4137	XBD-156	Swan Point	Cultural Zone 3b		671	N/	N/A	80-85	precaudal vertebra	N/A	Actinopterygii	Gadiformes	Lotidae	Lota	Lota	Burbot	bone	24.85	not burned
4169	XBD-298	USR	Component 3	27	451	501.5-502	514-514.5	100-110	caudal vertebra	N/A	Actinopterygii	Salmoniformes	Salmonidae	Oncorhynchus	Unknown	Salmon sp.	bone	9.9	not burned
4171	XBD-298	USR	Component 3	27	451	501.5-502	514-514.5	100-110	interhaemal spine	N/A	Actinopterygii	Unknown	Unknown	Unknown	Unknown	Fish	bone	5.2	not burned
4173	XBD-298	USR	Component 3	27	451	501.5-502	514-514.5	100-110	vertebra fragment	N/A	Actinopterygii	Salmoniformes	Salmonidae	Oncorhynchus	Unknown	Salmon sp.	bone	6.17	not burned
4176	XBD-298	USR	Component 3	58	2	501.5-502	514-514.5		fins, rays, spines	N/A	Actinopterygii	Unknown	Unknown	Unknown	Unknown	Fish	bone	4.29	not burned
4177	XBD-298	USR	Component 3	58	2	501.50-502.00	514.00-514.50	150-170	vertebra fragment	N/A	Actinopterygii	Salmoniformes	Salmonidae	Oncorhynchus	Unknown	Salmon sp.	bone	3.37	not burned
4178	XBD-298	USR	Component 3	58	2	501.50-502.00	514.00-514.50	150-170	vertebra fragment	N/A	Actinopterygii	Salmoniformes	Salmonidae	Oncorhynchus	Unknown	Salmon sp.	bone	3.18	not burned
4179	XBD-298	USR	Component 3	58	2	501.50-502.00	514.00-514.50	150-170	vertebra fragment	N/A	Actinopterygii	Salmoniformes	Salmonidae	Oncorhynchus	Unknown	Salmon sp.	bone	3.24	not burned
4180	XBD-298	USR	Component 3	58	2	501.50-502.00	514.00-514.50	150-170	vertebra fragment	N/A	Actinopterygii	Salmoniformes	Salmonidae	Oncorhynchus	Unknown	Salmon sp.	bone	4.63	not burned
4181	XBD-298	USR	Component 3	58	18	501.578	514.192	150-170	caudal vertebra	N/A	Actinopterygii	Salmoniformes	Salmonidae	Oncorhynchus	Unknown	Salmon sp.	bone
4183	XBD-298	USR	Component 3	58	34	501	514		maxilla tooth fragment	N/A	Actinopterygii	Salmoniformes	Salmonidae	Oncorhynchus	Unknown	Salmon sp.	tooth	5.88	not burned
4185	XBD-298	USR	Component 3	58	92	501.50-501.75	514.25-514.50	150-170	maxilla tooth fragment	N/A	Actinopterygii	Salmoniformes	Salmonidae	Oncorhynchus	Unknown	Salmon sp.	tooth	4.6	white charred
4215	XBD-298	USR	Component 3	H	128	501	514		tooth fragment	N/A	Actinopterygii	Salmoniformes	Salmonidae	Oncorhynchus	Unknown	Salmon sp.	tooth	4.39	white charred
4219	XBD-298	USR	Component 3	H	130	501	516		vertebra fragment	N/A	Actinopterygii	Salmoniformes	Salmonidae	Oncorhynchus	Unknown	Salmon sp.	bone	4.45	gray charred
4220	XBD-298	USR	Component 3	H	130	501	516		vertebra fragment	N/A	Actinopterygii	Salmoniformes	Salmonidae	Oncorhynchus	Unknown	Salmon sp.	bone	4.18	gray charred
4221	XBD-298	USR	Component 3	H	130	501	516		vertebra fragment	N/A	Actinopterygii	Salmoniformes	Salmonidae	Oncorhynchus	Unknown	Salmon sp.	bone	4.8	gray charred
4224	XBD-298	USR	Component 3	H	143	501.83	514.58	1.12mbd	dentary fragment	N/A	Actinopterygii	Salmoniformes	Salmonidae	Oncorhynchus	Unknown	Salmon sp.	bone	10.88	gray charred
4225	XBD-298	USR	Component 3	H	143	501.83	514.58	1.12mbd	dentary fragment	N/A	Actinopterygii	Salmoniformes	Salmonidae	Oncorhynchus	Unknown	Salmon sp.	bone	7.18	gray charred
4241	XBD-298	USR	Component 3	H	143	501.83	514.58	1.12mbd	too fragmentary to ID	N/A	Actinopterygii	Unknown	Unknown	Unknown	Unknown	Fish	bone		gray charred
4242	XBD-298	USR	Component 3	H	143	501.83	514.58	1.12mbd	too fragmentary to ID	N/A	Actinopterygii	Unknown	Unknown	Unknown	Unknown	Fish	bone		gray charred
4243	XBD-298	USR	Component 3	H	143	501.83	514.58	1.12mbd	too fragmentary to ID	N/A	Actinopterygii	Unknown	Unknown	Unknown	Unknown	Fish	bone		gray charred
4244	XBD-298	USR	Component 3	H	143	501.83	514.58	1.12mbd	too fragmentary to ID	N/A	Actinopterygii	Unknown	Unknown	Unknown	Unknown	Fish	bone		gray charred
4245	XBD-298	USR	Component 3	H	143	501.83	514.58	1.12mbd	too fragmentary to ID	N/A	Actinopterygii	Unknown	Unknown	Unknown	Unknown	Fish	bone		gray charred
4246	XBD-298	USR	Component 3	H	143	501.83	514.58	1.12mbd	too fragmentary to ID	N/A	Actinopterygii	Unknown	Unknown	Unknown	Unknown	Fish	bone		gray charred
4247	XBD-298	USR	Component 3	H	143	501.83	514.58	1.12mbd	too fragmentary to ID	N/A	Actinopterygii	Unknown	Unknown	Unknown	Unknown	Fish	bone		gray charred
4248	XBD-298	USR	Component 3	H	143	501.83	514.58	1.12mbd	too fragmentary to ID	N/A	Actinopterygii	Unknown	Unknown	Unknown	Unknown	Fish	bone		gray charred
4249	XBD-298	USR	Component 3	H	143	501.83	514.58	1.12mbd	too fragmentary to ID	N/A	Actinopterygii	Unknown	Unknown	Unknown	Unknown	Fish	bone		gray charred
4250	XBD-298	USR	Component 3	H	143	501.83	514.58	1.12mbd	too fragmentary to ID	N/A	Actinopterygii	Unknown	Unknown	Unknown	Unknown	Fish	bone		gray charred
4251	XBD-298	USR	Component 3	H	143	501.83	514.58	1.12mbd	too fragmentary to ID	N/A	Actinopterygii	Unknown	Unknown	Unknown	Unknown	Fish	bone		gray charred
4252	XBD-298	USR	Component 3	H	143	501.83	514.58	1.12mbd	too fragmentary to ID	N/A	Actinopterygii	Unknown	Unknown	Unknown	Unknown	Fish	bone		gray charred
4253	XBD-298	USR	Component 3	H	143	501.83	514.58	1.12mbd	too fragmentary to ID	N/A	Actinopterygii	Unknown	Unknown	Unknown	Unknown	Fish	bone		gray charred
4254	XBD-298	USR	Component 3	H	143	501.83	514.58	1.12mbd	too fragmentary to ID	N/A	Actinopterygii	Unknown	Unknown	Unknown	Unknown	Fish	bone		gray charred
4255	XBD-298	USR	Component 3	H	143	501.83	514.58	1.12mbd	too fragmentary to ID	N/A	Actinopterygii	Unknown	Unknown	Unknown	Unknown	Fish	bone		gray charred
4257	XBD-298	USR	Component 3	H	147	501.54	514.58	110-120	maxilla fragment	N/A	Actinopterygii	Salmoniformes	Salmonidae	Oncorhynchus	Unknown	Salmon sp.	bone	11.53	gray charred
4259	XBD-298	USR	Component 3	H	156	501.45	514.5	110-120	opercle	R	Actinopterygii	Salmoniformes	Salmonidae	Oncorhynchus	Unknown	Salmon sp.	bone	13.5	gray charred
4260	XBD-298	USR	Component 3	H	156	501.45	514.5	110-120	too fragmentary to ID	N/A	Actinopterygii	Unknown	Unknown	Unknown	Unknown	Fish	bone		gray charred
4261	XBD-298	USR	Component 3	H	156	501.45	514.5	110-120	too fragmentary to ID	N/A	Actinopterygii	Unknown	Unknown	Unknown	Unknown	Fish	bone		gray charred
4265	XBD-298	USR	Component 3	H	307	501.665	514.238		vertebra fragment	N/A	Actinopterygii	Salmoniformes	Salmonidae	Oncorhynchus	Unknown	Salmon sp.	bone	5.75	not burned
4266	XBD-298	USR	Component 3	H	308	501.669	514.289		caudal vertebra	N/A	Actinopterygii	Salmoniformes	Salmonidae	Oncorhynchus	Unknown	Salmon sp.	bone	9.73	not burned
4268	XBD-298	USR	Component 3	H	321	501	514		interhaemal spine	N/A	Actinopterygii	Salmoniformes	Salmonidae	Oncorhynchus	Unknown	Salmon sp.	bone	10.78	white charred
4270	XBD-298	USR	Component 3	H	322	501	514		dentary tooth fragment	N/A	Actinopterygii	Salmoniformes	Salmonidae	Oncorhynchus	Unknown	Salmon sp.	tooth	8.39	white charred
4272	XBD-298	USR	Component 3	H	419	501	514		fins, rays, spines	N/A	Actinopterygii	Unknown	Unknown	Unknown	Unknown	Fish	bone	10.27	not burned
4274	XBD-298	USR	Component 3	H	423	501	514		fins, rays, spines	N/A	Actinopterygii	Unknown	Unknown	Unknown	Unknown	Fish	bone	28.1	not burned
4275	XBD-298	USR	Component 3	H	424	501.243	514.559		vertebra fragment	N/A	Actinopterygii	Salmoniformes	Salmonidae	Oncorhynchus	Unknown	Salmon sp.	bone	6.34	not burned
4276	XBD-298	USR	Component 3	H	424	501.243	514.559		vertebra fragment	N/A	Actinopterygii	Salmoniformes	Salmonidae	Oncorhynchus	Unknown	Salmon sp.	bone	4.2	not burned
4277	XBD-298	USR	Component 3	H	424	501.243	514.559		vertebra fragment	N/A	Actinopterygii	Salmoniformes	Salmonidae	Oncorhynchus	Unknown	Salmon sp.	bone	2.2	not burned
4278	XBD-298	USR	Component 3	H	5291	502	514	Feature 5 lower fill	vertebra fragment	N/A	Actinopterygii	Salmoniformes	Salmonidae	Oncorhynchus	Unknown	Salmon sp.	bone	5.03	white charred
4279	XBD-298	USR	Component 3	H	5312	502	514	cremation matrix	vertebra fragment	N/A	Actinopterygii	Salmoniformes	Salmonidae	Oncorhynchus	Unknown	Salmon sp.	bone	5.41	not burned
4280	XBD-298	USR	Component 3	H	5312	502	514	cremation matrix	vertebra fragment	N/A	Actinopterygii	Salmoniformes	Salmonidae	Oncorhynchus	Unknown	Salmon sp.	bone	5.32	not burned
4282	XBD-298	USR	Component 3	H	5318	sediment sample	N/A		branchiostegal ray	N/A	Actinopterygii	Salmoniformes	Salmonidae	Oncorhynchus	Unknown	Salmon sp.	bone	8.71	gray charred
4284	XBD-298	USR	Component 3	H	5341	502.054	514.371		dentary fragment	N/A	Actinopterygii	Salmoniformes	Salmonidae	Oncorhynchus	Unknown	Salmon sp.	bone	6.64	gray charred
4285	XBD-298	USR	Component 3	H	5408	501.5-501.75	514.-514.25		caudal vertebra	N/A	Actinopterygii	Salmoniformes	Salmonidae	Unknown	Unknown	Salmon sp.	bone	3.98	gray charred
4287	XBD-298	USR	Component 3	H	5408	501.5-501.75	514-514.25		ceratohyal	R	Actinopterygii	Salmoniformes	Salmonidae	Oncorhynchus	Unknown	Salmon sp.	bone	4.86	gray charred
4289	XBD-298	USR	Component 3	H	5408	501.5-501.75	514-514.25		fins, rays, spines	N/A	Actinopterygii	Unknown	Unknown	Unknown	Unknown	Fish	bone	7.1	gray charred
4290	XBD-298	USR	Component 3	H	5408	501.5-501.75	514-514.25	cremation matrix	vertebra fragment	N/A	Actinopterygii	Salmoniformes	Salmonidae	Oncorhynchus	Unknown	Salmon sp.	bone	3.84	gray charred
4291	XBD-298	USR	Component 3	H	5408	501.5-501.75	514-514.25	cremation matrix	vertebra fragment	N/A	Actinopterygii	Salmoniformes	Salmonidae	Oncorhynchus	Unknown	Salmon sp.	bone	3.43	gray charred
4292	XBD-298	USR	Component 3	H	5408	501.5-501.75	514-514.25	cremation matrix	vertebra fragment	N/A	Actinopterygii	Salmoniformes	Salmonidae	Oncorhynchus	Unknown	Salmon sp.	bone	3.37	gray charred
4293	XBD-298	USR	Component 3	H	5408	501.5-501.75	514-514.25	cremation matrix	vertebra fragment	N/A	Actinopterygii	Salmoniformes	Salmonidae	Oncorhynchus	Unknown	Salmon sp.	bone	3.92	gray charred
4294	XBD-298	USR	Component 3	H	5408	501.5-501.75	514-514.25	cremation matrix	vertebra fragment	N/A	Actinopterygii	Salmoniformes	Salmonidae	Oncorhynchus	Unknown	Salmon sp.	bone	3.33	gray charred
4295	XBD-298	USR	Component 3	H	5408	501.5-501.75	514-514.25	cremation matrix	vertebra fragment	N/A	Actinopterygii	Salmoniformes	Salmonidae	Oncorhynchus	Unknown	Salmon sp.	bone	3.88	gray charred
4296	XBD-298	USR	Component 3	H	5408	501.5-501.75	514-514.25	cremation matrix	vertebra fragment	N/A	Actinopterygii	Salmoniformes	Salmonidae	Oncorhynchus	Unknown	Salmon sp.	bone	3.37	gray charred
4297	XBD-298	USR	Component 3	H	5408	501.5-501.75	514-514.25	cremation matrix	vertebra fragment	N/A	Actinopterygii	Salmoniformes	Salmonidae	Oncorhynchus	Unknown	Salmon sp.	bone	3.23	gray charred
4299	XBD-298	USR	Component 3	H	5409	501.75-502	514-514.25		branchiostegal ray	N/A	Actinopterygii	Salmoniformes	Salmonidae	Oncorhynchus	Unknown	Salmon sp.	bone	7.29	white charred
4302	XBD-298	USR	Component 3	H	5409	501.5-501.75	514-514.25		fins, rays, spines	N/A	Actinopterygii	Unknown	Unknown	Unknown	Unknown	Fish	bone	3.88	white charred
4303	XBD-298	USR	Component 3	H	5409	501.5-501.75	514-514.25		fins, rays, spines	N/A	Actinopterygii	Unknown	Unknown	Unknown	Unknown	Fish	bone	6.02	brown/tan charred
4305	XBD-298	USR	Component 3	H	5409	501.5-501.75	514-514.25		maxilla tooth fragment	N/A	Actinopterygii	Salmoniformes	Salmonidae	Oncorhynchus	Unknown	Salmon sp.	tooth	5.93	not burned
4306	XBD-298	USR	Component 3	H	5409	501.75-502	514.-514.25		thoracic vertebra	N/A	Actinopterygii	Salmoniformes	Salmonidae	subfamily Coregoninae	Unknown	Whitefish sp.	bone	4.52	gray charred
4308	XBD-298	USR	Component 3	H	5409	501.5-501.75	514-514.25		tooth fragment	N/A	Actinopterygii	Salmoniformes	Salmonidae	Oncorhynchus	Unknown	Salmon sp.	tooth	6.69	white charred
4309	XBD-298	USR	Component 3	H	5409	501.75-502	514-514.25	cremation matrix	vertebra fragment	N/A	Actinopterygii	Salmoniformes	Salmonidae	Oncorhynchus	Unknown	Salmon sp.	bone	5.77	black charred
4310	XBD-298	USR	Component 3	H	5409	501.75-502	514-514.25	cremation matrix	vertebra fragment	N/A	Actinopterygii	Salmoniformes	Salmonidae	Oncorhynchus	Unknown	Salmon sp.	bone	2.59	black charred
4311	XBD-298	USR	Component 3	H	5409	501.75-502	514-514.25	cremation matrix	vertebra fragment	N/A	Actinopterygii	Salmoniformes	Salmonidae	Oncorhynchus	Unknown	Salmon sp.	bone	4.75	gray charred
4312	XBD-298	USR	Component 3	H	5409	501.75-502	514-514.25	cremation matrix	vertebra fragment	N/A	Actinopterygii	Salmoniformes	Salmonidae	Oncorhynchus	Unknown	Salmon sp.	bone	6.3	not burned
4313	XBD-298	USR	Component 3	H	5409	501.75-502	514-514.25	cremation matrix	vertebra fragment	N/A	Actinopterygii	Salmoniformes	Salmonidae	Oncorhynchus	Unknown	Salmon sp.	bone	4.87	not burned
4314	XBD-298	USR	Component 3	H	5409	501.75-502	514-514.25	cremation matrix	vertebra fragment	N/A	Actinopterygii	Salmoniformes	Salmonidae	Oncorhynchus	Unknown	Salmon sp.	bone	4.24	black charred
4315	XBD-298	USR	Component 3	H	5409	501.75-502	514-514.25	cremation matrix	vertebra fragment	N/A	Actinopterygii	Salmoniformes	Salmonidae	Oncorhynchus	Unknown	Salmon sp.	bone	5.74	possibly charred
4316	XBD-298	USR	Component 3	H	5409	501.75-502	514-514.25	cremation matrix	vertebra fragment	N/A	Actinopterygii	Salmoniformes	Salmonidae	Oncorhynchus	Unknown	Salmon sp.	bone	4.37	not burned
4317	XBD-298	USR	Component 3	H	5409	501.75-502	514-514.25	cremation matrix	vertebra fragment	N/A	Actinopterygii	Salmoniformes	Salmonidae	Oncorhynchus	Unknown	Salmon sp.	bone	4.22	not burned
4318	XBD-298	USR	Component 3	H	5409	501.75-502	514-514.25	cremation matrix	vertebra fragment	N/A	Actinopterygii	Salmoniformes	Salmonidae	Oncorhynchus	Unknown	Salmon sp.	bone	3.74	not burned
4319	XBD-298	USR	Component 3	H	5409	501.75-502	514-514.25	cremation matrix	vertebra fragment	N/A	Actinopterygii	Salmoniformes	Salmonidae	Oncorhynchus	Unknown	Salmon sp.	bone	4.22	gray charred
4320	XBD-298	USR	Component 3	H	5418	501.5-501.75	514.25-514.5	cremation matrix	vertebra fragment	N/A	Actinopterygii	Salmoniformes	Salmonidae	Oncorhynchus	Unknown	Salmon sp.	bone	5.53	possibly charred
4321	XBD-298	USR	Component 3	H	5418	501.5-501.75	514.25-514.5	cremation matrix	vertebra fragment	N/A	Actinopterygii	Salmoniformes	Salmonidae	Oncorhynchus	Unknown	Salmon sp.	bone	2.92	possibly charred
4322	XBD-298	USR	Component 3	H	5418	501.5-501.75	514.25-514.5	cremation matrix	vertebra fragment	N/A	Actinopterygii	Salmoniformes	Salmonidae	Oncorhynchus	Unknown	Salmon sp.	bone	4.24	possibly charred
4323	XBD-298	USR	Component 3	H	5418	501.5-501.75	514.25-514.5	cremation matrix	vertebra fragment	N/A	Actinopterygii	Salmoniformes	Salmonidae	Oncorhynchus	Unknown	Salmon sp.	bone	3.25	possibly charred
4324	XBD-298	USR	Component 3	H	5418	501.5-501.75	514.25-514.5	cremation matrix	vertebra fragment	N/A	Actinopterygii	Salmoniformes	Salmonidae	Oncorhynchus	Unknown	Salmon sp.	bone	4.61	white charred
4325	XBD-298	USR	Component 3	H	5418	501.5-501.75	514.25-514.5	cremation matrix	vertebra fragment	N/A	Actinopterygii	Salmoniformes	Salmonidae	Oncorhynchus	Unknown	Salmon sp.	bone	3.82	white charred
4327	XBD-298	USR	Component 3	H	5429	501.732	514.451		atlas vertebra	N/A	Actinopterygii	Salmoniformes	Salmonidae	subfamily Coregoninae	Unknown	Whitefish sp.	bone	5.31	gray charred
4329	XBD-298	USR	Component 3	H	5462	501.25-501.5	514.25-514.5	N/A	dentary fragment	N/A	Actinopterygii	Salmoniformes	Salmonidae	Unknown	Unknown	Salmon sp.	bone	6.91	white charred
4330	XBD-298	USR	Component 3	H	5462	501.25-501.5	514.25-514.5	cremation matrix	thoracic vertebra fragment	N/A	Actinopterygii	Salmoniformes	Salmonidae	Oncorhynchus	Unknown	Salmon sp.	bone	5.15	white charred
4332	XBD-298	USR	Component 3	H	5500.2	501.75-502	513.75-514	N/A	maxilla tooth fragment	N/A	Actinopterygii	Salmoniformes	Salmonidae	Oncorhynchus	Unknown	Salmon sp.	tooth	5.36	white charred
4335	XBD-298	USR	Component 3	H	5503.2	501.5-501.75	514-514.25	N/A	vertebra fragment	N/A	Actinopterygii	Salmoniformes	Salmonidae	Oncorhynchus	Unknown	Salmon sp.	bone	5.08	gray charred
4336	XBD-298	USR	Component 3	H	5503.2	501.5-501.75	514-514.25	N/A	vertebra fragment	N/A	Actinopterygii	Salmoniformes	Salmonidae	Oncorhynchus	Unknown	Salmon sp.	bone	6.8	gray charred
4344	XBD-298	USR	Component 3	H	120b	501-501.2	514.5-515		too fragmentary to ID	N/A	Actinopterygii	Unknown	Unknown	Unknown	Unknown	Fish	bone		gray charred
4345	XBD-298	USR	Component 3	H	120b	501-501.2	514.5-515		too fragmentary to ID	N/A	Actinopterygii	Unknown	Unknown	Unknown	Unknown	Fish	bone		gray charred
4346	XBD-298	USR	Component 3	H	120b	501-501.2	514.5-515		too fragmentary to ID	N/A	Actinopterygii	Unknown	Unknown	Unknown	Unknown	Fish	bone		gray charred
4347	XBD-298	USR	Component 3	H	120b	501-501.2	514.5-515		too fragmentary to ID	N/A	Actinopterygii	Unknown	Unknown	Unknown	Unknown	Fish	bone		gray charred
4348	XBD-298	USR	Component 3	H	120b	501-501.2	514.5-515		too fragmentary to ID	N/A	Actinopterygii	Unknown	Unknown	Unknown	Unknown	Fish	bone		gray charred
4349	XBD-298	USR	Component 3	H	120b	501-501.2	514.5-515		too fragmentary to ID	N/A	Actinopterygii	Unknown	Unknown	Unknown	Unknown	Fish	bone		gray charred
4350	XBD-298	USR	Component 3	H	120b	501-501.2	514.5-515		too fragmentary to ID	N/A	Actinopterygii	Unknown	Unknown	Unknown	Unknown	Fish	bone		gray charred
4353	XBD-298	USR	Component 3	H	120b	501-501.2	514.5-515		tooth fragment	N/A	Actinopterygii	Salmoniformes	Salmonidae	Oncorhynchus	Unknown	Salmon sp.	tooth	3.17	gray charred
4354	XBD-298	USR	Component 3	H	120b	501-501.2	514.5-515		tooth fragment	N/A	Actinopterygii	Salmoniformes	Salmonidae	Oncorhynchus	Unknown	Salmon sp.	tooth	4.31	gray charred
4376	XBD-298	USR	Component 3	H	120b	501-501.2	514.5-515		vertebra fragment	N/A	Actinopterygii	Salmoniformes	Salmonidae	Oncorhynchus	Unknown	Salmon sp.	bone	6.06	white charred
4377	XBD-298	USR	Component 3	H	120b	501-501.2	514.5-515		vertebra fragment	N/A	Actinopterygii	Salmoniformes	Salmonidae	Oncorhynchus	Unknown	Salmon sp.	bone	5.1	white charred
4378	XBD-298	USR	Component 3	H	120b	501-501.2	514.5-515		vertebra fragment	N/A	Actinopterygii	Salmoniformes	Salmonidae	Oncorhynchus	Unknown	Salmon sp.	bone	5.11	white charred
4379	XBD-298	USR	Component 3	H	120b	501-501.2	514.5-515		vertebra fragment	N/A	Actinopterygii	Salmoniformes	Salmonidae	Oncorhynchus	Unknown	Salmon sp.	bone	5.19	white charred
4380	XBD-298	USR	Component 3	H	120b	501-501.2	514.5-515		vertebra fragment	N/A	Actinopterygii	Salmoniformes	Salmonidae	Oncorhynchus	Unknown	Salmon sp.	bone	3.49	white charred
4381	XBD-298	USR	Component 3	H	120b	501-501.2	514.5-515		vertebra fragment	N/A	Actinopterygii	Salmoniformes	Salmonidae	Oncorhynchus	Unknown	Salmon sp.	bone	5.13	white charred
4382	XBD-298	USR	Component 3	H	120b	501-501.2	514.5-515		vertebra fragment	N/A	Actinopterygii	Salmoniformes	Salmonidae	Oncorhynchus	Unknown	Salmon sp.	bone	4.8	white charred
4383	XBD-298	USR	Component 3	H	120b	501-501.2	514.5-515		vertebra fragment	N/A	Actinopterygii	Salmoniformes	Salmonidae	Oncorhynchus	Unknown	Salmon sp.	bone	4.53	white charred
4384	XBD-298	USR	Component 3	H	120b	501-501.2	514.5-515		vertebra fragment	N/A	Actinopterygii	Salmoniformes	Salmonidae	Oncorhynchus	Unknown	Salmon sp.	bone	3.59	white charred
4385	XBD-298	USR	Component 3	H	120b	501-501.2	514.5-515		vertebra fragment	N/A	Actinopterygii	Salmoniformes	Salmonidae	Oncorhynchus	Unknown	Salmon sp.	bone	3.04	white charred
4386	XBD-298	USR	Component 3	H	120b	501-501.2	514.5-515		vertebra fragment	N/A	Actinopterygii	Salmoniformes	Salmonidae	Oncorhynchus	Unknown	Salmon sp.	bone	2.95	white charred
4387	XBD-298	USR	Component 3	H	120b	501-501.2	514.5-515		vertebra fragment	N/A	Actinopterygii	Salmoniformes	Salmonidae	Oncorhynchus	Unknown	Salmon sp.	bone	3.71	white charred
4388	XBD-298	USR	Component 3	H	120b	501-501.2	514.5-515		vertebra fragment	N/A	Actinopterygii	Salmoniformes	Salmonidae	Oncorhynchus	Unknown	Salmon sp.	bone	4.09	white charred
4389	XBD-298	USR	Component 3	H	120b	501-501.2	514.5-515		vertebra fragment	N/A	Actinopterygii	Salmoniformes	Salmonidae	Oncorhynchus	Unknown	Salmon sp.	bone	3.45	white charred
4390	XBD-298	USR	Component 3	H	120b	501-501.2	514.5-515		vertebra fragment	N/A	Actinopterygii	Salmoniformes	Salmonidae	Oncorhynchus	Unknown	Salmon sp.	bone	7.81	white charred
4391	XBD-298	USR	Component 3	H	120b	501-501.2	514.5-515		vertebra fragment	N/A	Actinopterygii	Salmoniformes	Salmonidae	Oncorhynchus	Unknown	Salmon sp.	bone	6.73	white charred
4392	XBD-298	USR	Component 3	H	120b	501-501.2	514.5-515		vertebra fragment	N/A	Actinopterygii	Salmoniformes	Salmonidae	Oncorhynchus	Unknown	Salmon sp.	bone	5.59	white charred
4393	XBD-298	USR	Component 3	H	120b	501-501.2	514.5-515		vertebra fragment	N/A	Actinopterygii	Salmoniformes	Salmonidae	Oncorhynchus	Unknown	Salmon sp.	bone	5.43	white charred
4394	XBD-298	USR	Component 3	H	120b	501-501.2	514.5-515		vertebra fragment	N/A	Actinopterygii	Salmoniformes	Salmonidae	Oncorhynchus	Unknown	Salmon sp.	bone	6.03	white charred
4395	XBD-298	USR	Component 3	H	120b	501-501.2	514.5-515		vertebra fragment	N/A	Actinopterygii	Salmoniformes	Salmonidae	Oncorhynchus	Unknown	Salmon sp.	bone	5.71	white charred
4396	XBD-298	USR	Component 3	H	120b	501-501.2	514.5-515		vertebra fragment	N/A	Actinopterygii	Salmoniformes	Salmonidae	Oncorhynchus	Unknown	Salmon sp.	bone	5.8	white charred
4399	XBD-298	USR	Component 3	H	131c	501	514		fins, rays, spines	N/A	Actinopterygii	Unknown	Unknown	Unknown	Unknown	Fish	bone	8.25	gray charred
4400	XBD-298	USR	Component 3	H	131c	501	514		fins, rays, spines	N/A	Actinopterygii	Unknown	Unknown	Unknown	Unknown	Fish	bone	9.38	gray charred
4411	XBD-298	USR	Component 3	H	131c	501	514		too fragmentary to ID	N/A	Actinopterygii	Unknown	Unknown	Unknown	Unknown	Fish	bone		gray charred
4412	XBD-298	USR	Component 3	H	131c	501	514		too fragmentary to ID	N/A	Actinopterygii	Unknown	Unknown	Unknown	Unknown	Fish	bone		gray charred
4413	XBD-298	USR	Component 3	H	131c	501	514		too fragmentary to ID	N/A	Actinopterygii	Unknown	Unknown	Unknown	Unknown	Fish	bone		gray charred
4414	XBD-298	USR	Component 3	H	131c	501	514		too fragmentary to ID	N/A	Actinopterygii	Unknown	Unknown	Unknown	Unknown	Fish	bone		gray charred
4415	XBD-298	USR	Component 3	H	131c	501	514		too fragmentary to ID	N/A	Actinopterygii	Unknown	Unknown	Unknown	Unknown	Fish	bone		gray charred
4416	XBD-298	USR	Component 3	H	131c	501	514		too fragmentary to ID	N/A	Actinopterygii	Unknown	Unknown	Unknown	Unknown	Fish	bone		gray charred
4417	XBD-298	USR	Component 3	H	131c	501	514		too fragmentary to ID	N/A	Actinopterygii	Unknown	Unknown	Unknown	Unknown	Fish	bone		gray charred
4418	XBD-298	USR	Component 3	H	131c	501	514		too fragmentary to ID	N/A	Actinopterygii	Unknown	Unknown	Unknown	Unknown	Fish	bone		gray charred
4419	XBD-298	USR	Component 3	H	131c	501	514		too fragmentary to ID	N/A	Actinopterygii	Unknown	Unknown	Unknown	Unknown	Fish	bone		gray charred
4420	XBD-298	USR	Component 3	H	131c	501	514		too fragmentary to ID	N/A	Actinopterygii	Unknown	Unknown	Unknown	Unknown	Fish	bone		gray charred
4430	XBD-298	USR	Component 3	H	131c	501	514		vertebra fragment	N/A	Actinopterygii	Salmoniformes	Salmonidae	Oncorhynchus	Unknown	Salmon sp.	bone	4.86	gray charred
4431	XBD-298	USR	Component 3	H	131c	501	514		vertebra fragment	N/A	Actinopterygii	Salmoniformes	Salmonidae	Oncorhynchus	Unknown	Salmon sp.	bone	5.3	gray charred
4432	XBD-298	USR	Component 3	H	131c	501	514		vertebra fragment	N/A	Actinopterygii	Salmoniformes	Salmonidae	Oncorhynchus	Unknown	Salmon sp.	bone	5.42	gray charred
4433	XBD-298	USR	Component 3	H	131c	501	514		vertebra fragment	N/A	Actinopterygii	Salmoniformes	Salmonidae	Oncorhynchus	Unknown	Salmon sp.	bone	4.45	gray charred
4434	XBD-298	USR	Component 3	H	131c	501	514		vertebra fragment	N/A	Actinopterygii	Salmoniformes	Salmonidae	Oncorhynchus	Unknown	Salmon sp.	bone	4.81	gray charred
4435	XBD-298	USR	Component 3	H	131c	501	514		vertebra fragment	N/A	Actinopterygii	Salmoniformes	Salmonidae	Oncorhynchus	Unknown	Salmon sp.	bone	4.41	gray charred
4436	XBD-298	USR	Component 3	H	131c	501	514		vertebra fragment	N/A	Actinopterygii	Salmoniformes	Salmonidae	Oncorhynchus	Unknown	Salmon sp.	bone	7.4	gray charred
4437	XBD-298	USR	Component 3	H	131c	501	514		vertebra fragment	N/A	Actinopterygii	Salmoniformes	Salmonidae	Oncorhynchus	Unknown	Salmon sp.	bone	6.01	gray charred
4438	XBD-298	USR	Component 3	H	131c	501	514		vertebra fragment	N/A	Actinopterygii	Salmoniformes	Salmonidae	Oncorhynchus	Unknown	Salmon sp.	bone	6.06	gray charred
4440	XBD-298	USR	Component 3	H	137b	501.49	514.64	100-100	vertebra fragment	N/A	Actinopterygii	Salmoniformes	Salmonidae	Oncorhynchus	Unknown	Salmon sp.	bone	5.95	gray charred
4442	XBD-298	USR	Component 3	H	141d	501	514		basioccipital	N/A	Actinopterygii	Salmoniformes	Salmonidae	subfamily Coregoninae	Unknown	Whitefish sp.	bone	5.51	gray charred
4444	XBD-298	USR	Component 3	H	141d	501	514		dentary fragment	N/A	Actinopterygii	Salmoniformes	Salmonidae	subfamily Coregoninae	Unknown	Whitefish sp.	bone	5.44	not burned
4446	XBD-298	USR	Component 3	H	141d	501	514		thoracic vertebra	N/A	Actinopterygii	Salmoniformes	Salmonidae	subfamily Coregoninae	Unknown	Whitefish sp.	bone	4.96	gray charred
4458	XBD-298	USR	Component 3	H	141d	501	514		too fragmentary to ID	N/A	Actinopterygii	Unknown	Unknown	Unknown	Unknown	Fish	bone		gray charred
4459	XBD-298	USR	Component 3	H	141d	501	514		too fragmentary to ID	N/A	Actinopterygii	Unknown	Unknown	Unknown	Unknown	Fish	bone		gray charred
4460	XBD-298	USR	Component 3	H	141d	501	514		too fragmentary to ID	N/A	Actinopterygii	Unknown	Unknown	Unknown	Unknown	Fish	bone		gray charred
4461	XBD-298	USR	Component 3	H	141d	501	514		too fragmentary to ID	N/A	Actinopterygii	Unknown	Unknown	Unknown	Unknown	Fish	bone		gray charred
4462	XBD-298	USR	Component 3	H	141d	501	514		too fragmentary to ID	N/A	Actinopterygii	Unknown	Unknown	Unknown	Unknown	Fish	bone		gray charred
4463	XBD-298	USR	Component 3	H	141d	501	514		too fragmentary to ID	N/A	Actinopterygii	Unknown	Unknown	Unknown	Unknown	Fish	bone		gray charred
4464	XBD-298	USR	Component 3	H	141d	501	514		too fragmentary to ID	N/A	Actinopterygii	Unknown	Unknown	Unknown	Unknown	Fish	bone		gray charred
4465	XBD-298	USR	Component 3	H	141d	501	514		too fragmentary to ID	N/A	Actinopterygii	Unknown	Unknown	Unknown	Unknown	Fish	bone		gray charred
4466	XBD-298	USR	Component 3	H	141d	501	514		too fragmentary to ID	N/A	Actinopterygii	Unknown	Unknown	Unknown	Unknown	Fish	bone		gray charred
4467	XBD-298	USR	Component 3	H	141d	501	514		too fragmentary to ID	N/A	Actinopterygii	Unknown	Unknown	Unknown	Unknown	Fish	bone		gray charred
4468	XBD-298	USR	Component 3	H	141d	501	514		too fragmentary to ID	N/A	Actinopterygii	Unknown	Unknown	Unknown	Unknown	Fish	bone		gray charred
4470	XBD-298	USR	Component 3	H	141d	501	514		tooth fragment	N/A	Actinopterygii	Salmoniformes	Salmonidae	Oncorhynchus	Unknown	Salmon sp.	tooth	7.61	gray charred
4477	XBD-298	USR	Component 3	H	141d	501	514		vertebra fragment	N/A	Actinopterygii	Salmoniformes	Salmonidae	Oncorhynchus	Unknown	Salmon sp.	bone	4.12	gray charred
4478	XBD-298	USR	Component 3	H	141d	501	514		vertebra fragment	N/A	Actinopterygii	Salmoniformes	Salmonidae	Oncorhynchus	Unknown	Salmon sp.	bone	4.24	white charred
4479	XBD-298	USR	Component 3	H	141d	501	514		vertebra fragment	N/A	Actinopterygii	Salmoniformes	Salmonidae	Oncorhynchus	Unknown	Salmon sp.	bone	4.12	white charred
4480	XBD-298	USR	Component 3	H	141d	501	514		vertebra fragment	N/A	Actinopterygii	Salmoniformes	Salmonidae	Oncorhynchus	Unknown	Salmon sp.	bone	4.97	white charred
4481	XBD-298	USR	Component 3	H	141d	501	514		vertebra fragment	N/A	Actinopterygii	Salmoniformes	Salmonidae	Oncorhynchus	Unknown	Salmon sp.	bone	3.87	gray charred
4482	XBD-298	USR	Component 3	H	141d	501	514		vertebra fragment	N/A	Actinopterygii	Salmoniformes	Salmonidae	Oncorhynchus	Unknown	Salmon sp.	bone	3.76	gray charred
4484	XBD-298	USR	Component 3	H	142b	501	514		dentary fragment	N/A	Actinopterygii	Salmoniformes	Salmonidae	Oncorhynchus	Unknown	Salmon sp.	bone	6.21	gray charred
4496	XBD-298	USR	Component 3	H	142b	501	514		too fragmentary to ID	N/A	Actinopterygii	Unknown	Unknown	Unknown	Unknown	Fish	bone		gray charred
4497	XBD-298	USR	Component 3	H	142b	501	514		too fragmentary to ID	N/A	Actinopterygii	Unknown	Unknown	Unknown	Unknown	Fish	bone		gray charred
4498	XBD-298	USR	Component 3	H	142b	501	514		too fragmentary to ID	N/A	Actinopterygii	Unknown	Unknown	Unknown	Unknown	Fish	bone		gray charred
4499	XBD-298	USR	Component 3	H	142b	501	514		too fragmentary to ID	N/A	Actinopterygii	Unknown	Unknown	Unknown	Unknown	Fish	bone		gray charred
4500	XBD-298	USR	Component 3	H	142b	501	514		too fragmentary to ID	N/A	Actinopterygii	Unknown	Unknown	Unknown	Unknown	Fish	bone		gray charred
4501	XBD-298	USR	Component 3	H	142b	501	514		too fragmentary to ID	N/A	Actinopterygii	Unknown	Unknown	Unknown	Unknown	Fish	bone		gray charred
4502	XBD-298	USR	Component 3	H	142b	501	514		too fragmentary to ID	N/A	Actinopterygii	Unknown	Unknown	Unknown	Unknown	Fish	bone		gray charred
4503	XBD-298	USR	Component 3	H	142b	501	514		too fragmentary to ID	N/A	Actinopterygii	Unknown	Unknown	Unknown	Unknown	Fish	bone		gray charred
4504	XBD-298	USR	Component 3	H	142b	501	514		too fragmentary to ID	N/A	Actinopterygii	Unknown	Unknown	Unknown	Unknown	Fish	bone		gray charred
4505	XBD-298	USR	Component 3	H	142b	501	514		too fragmentary to ID	N/A	Actinopterygii	Unknown	Unknown	Unknown	Unknown	Fish	bone		gray charred
4506	XBD-298	USR	Component 3	H	142b	501	514		too fragmentary to ID	N/A	Actinopterygii	Unknown	Unknown	Unknown	Unknown	Fish	bone		white charred
4510	XBD-298	USR	Component 3	H	142b	501	514		tooth fragment	N/A	Actinopterygii	Salmoniformes	Salmonidae	Oncorhynchus	Unknown	Salmon sp.	tooth	3.93	gray charred
4511	XBD-298	USR	Component 3	H	142b	501	514		tooth fragment	N/A	Actinopterygii	Salmoniformes	Salmonidae	Oncorhynchus	Unknown	Salmon sp.	tooth	4.88	gray charred
4512	XBD-298	USR	Component 3	H	142b	501	514		tooth fragment	N/A	Actinopterygii	Salmoniformes	Salmonidae	Oncorhynchus	Unknown	Salmon sp.	tooth	3.57	gray charred
4517	XBD-298	USR	Component 3	H	142b	501	514		vertebra fragment	N/A	Actinopterygii	Salmoniformes	Salmonidae	Oncorhynchus	Unknown	Salmon sp.	bone	4.23	gray charred
4518	XBD-298	USR	Component 3	H	142b	501	514		vertebra fragment	N/A	Actinopterygii	Salmoniformes	Salmonidae	Oncorhynchus	Unknown	Salmon sp.	bone	5.76	gray charred
4519	XBD-298	USR	Component 3	H	142b	501	514		vertebra fragment	N/A	Actinopterygii	Salmoniformes	Salmonidae	Oncorhynchus	Unknown	Salmon sp.	bone	5.85	gray charred
4520	XBD-298	USR	Component 3	H	142b	501	514		vertebra fragment	N/A	Actinopterygii	Salmoniformes	Salmonidae	Oncorhynchus	Unknown	Salmon sp.	bone	4.52	gray charred
4521	XBD-298	USR	Component 3	H	147b	501.875	514.055		thoracic vertebra	N/A	Actinopterygii	Salmoniformes	Salmonidae	Unknown	Unknown	Salmon sp.	bone	7.04	white charred
4524	XBD-298	USR	Component 3	H	427b	501	514	80-100	dentary tooth fragment	N/A	Actinopterygii	Salmoniformes	Salmonidae	Oncorhynchus	Unknown	Salmon sp.	tooth	5.64	gray charred
4526	XBD-298	USR	Component 3	H	427b	501	514	80-100	tooth fragment	N/A	Actinopterygii	Salmoniformes	Salmonidae	Oncorhynchus	Unknown	Salmon sp.	tooth	5.34	white charred
4527	XBD-298	USR	Component 3	H	5173c	501.37-501.54	514.08-514.22		too fragmentary to ID	N/A	Actinopterygii	Unknown	Unknown	Unknown	Unknown	Fish	bone		gray charred
4528	XBD-298	USR	Component 3	H	5173c	501.37-501.54	514.08-514.22		too fragmentary to ID	N/A	Actinopterygii	Unknown	Unknown	Unknown	Unknown	Fish	bone		gray charred
4529	XBD-298	USR	Component 3	H	5173c	501.37-501.54	514.08-514.22		too fragmentary to ID	N/A	Actinopterygii	Unknown	Unknown	Unknown	Unknown	Fish	bone		gray charred
4530	XBD-298	USR	Component 3	H	5173c	501.37-501.54	514.08-514.22		too fragmentary to ID	N/A	Actinopterygii	Unknown	Unknown	Unknown	Unknown	Fish	bone		gray charred
4531	XBD-298	USR	Component 3	H	5173c	501.37-501.54	514.08-514.22		too fragmentary to ID	N/A	Actinopterygii	Unknown	Unknown	Unknown	Unknown	Fish	bone		gray charred
4532	XBD-298	USR	Component 3	H	5173c	501.37-501.54	514.08-514.22		too fragmentary to ID	N/A	Actinopterygii	Unknown	Unknown	Unknown	Unknown	Fish	bone		gray charred
4533	XBD-298	USR	Component 3	H	5173c	501.37-501.54	514.08-514.22		too fragmentary to ID	N/A	Actinopterygii	Unknown	Unknown	Unknown	Unknown	Fish	bone		gray charred
4534	XBD-298	USR	Component 3	H	5173c	501.37-501.54	514.08-514.22		too fragmentary to ID	N/A	Actinopterygii	Unknown	Unknown	Unknown	Unknown	Fish	bone		gray charred
4535	XBD-298	USR	Component 3	H	5173c	501.37-501.54	514.08-514.22		too fragmentary to ID	N/A	Actinopterygii	Unknown	Unknown	Unknown	Unknown	Fish	bone		gray charred
4536	XBD-298	USR	Component 3	H	5173c	501.37-501.54	514.08-514.22		too fragmentary to ID	N/A	Actinopterygii	Unknown	Unknown	Unknown	Unknown	Fish	bone		gray charred
4537	XBD-298	USR	Component 3	H	5173c	501.37-501.54	514.08-514.22		too fragmentary to ID	N/A	Actinopterygii	Unknown	Unknown	Unknown	Unknown	Fish	bone		gray charred
4538	XBD-298	USR	Component 3	H	5173c	501.37-501.54	514.08-514.22		too fragmentary to ID	N/A	Actinopterygii	Unknown	Unknown	Unknown	Unknown	Fish	bone		gray charred
4540	XBD-298	USR	Component 3	H	5173c	501.37-501.54	514.08-514.22		tooth fragment	N/A	Actinopterygii	Salmoniformes	Salmonidae	Oncorhynchus	Unknown	Salmon sp.	tooth	3.92	gray charred
4544	XBD-298	USR	Component 3	H	5291b	502	514		too fragmentary to ID	N/A	Actinopterygii	Unknown	Unknown	Unknown	Unknown	Fish	bone		white charred
4545	XBD-298	USR	Component 3	H	5291b	502	514		too fragmentary to ID	N/A	Actinopterygii	Unknown	Unknown	Unknown	Unknown	Fish	bone		gray charred
4546	XBD-298	USR	Component 3	H	5291b	502	514		too fragmentary to ID	N/A	Actinopterygii	Unknown	Unknown	Unknown	Unknown	Fish	bone		gray charred
4549	XBD-298	USR	Component 3	H	5291b	502	514		vertebra fragment	N/A	Actinopterygii	Salmoniformes	Salmonidae	Unknown	Unknown	Salmon sp.	bone	5.61	white charred
4550	XBD-298	USR	Component 3	H	5291b	502	514		vertebra fragment	N/A	Actinopterygii	Salmoniformes	Salmonidae	Unknown	Unknown	Salmon sp.	bone	4.48	white charred
4559	XBD-298	USR	Component 3	H	5312a	screened from sediment sample	N/A	N/A	fins, rays, spines	N/A	Actinopterygii	Unknown	Unknown	Unknown	Unknown	Fish	bone	5.2	white charred
4560	XBD-298	USR	Component 3	H	5312a	screened from sediment sample	N/A	N/A	fins, rays, spines	N/A	Actinopterygii	Unknown	Unknown	Unknown	Unknown	Fish	bone	10.27	white charred
4561	XBD-298	USR	Component 3	H	5312a	screened from sediment sample	N/A	N/A	fins, rays, spines	N/A	Actinopterygii	Unknown	Unknown	Unknown	Unknown	Fish	bone	8.1	white charred
4562	XBD-298	USR	Component 3	H	5312a	screened from sediment sample	N/A	N/A	fins, rays, spines	N/A	Actinopterygii	Unknown	Unknown	Unknown	Unknown	Fish	bone	8.91	white charred
4563	XBD-298	USR	Component 3	H	5312a	screened from sediment sample	N/A	N/A	fins, rays, spines	N/A	Actinopterygii	Unknown	Unknown	Unknown	Unknown	Fish	bone	12.12	white charred
4564	XBD-298	USR	Component 3	H	5312a	screened from sediment sample	N/A	N/A	fins, rays, spines	N/A	Actinopterygii	Unknown	Unknown	Unknown	Unknown	Fish	bone	15.93	white charred
4565	XBD-298	USR	Component 3	H	5312a	screened from sediment sample	N/A	N/A	fins, rays, spines	N/A	Actinopterygii	Unknown	Unknown	Unknown	Unknown	Fish	bone	3.29	white charred
4566	XBD-298	USR	Component 3	H	5312a	screened from sediment sample	N/A	N/A	fins, rays, spines	N/A	Actinopterygii	Unknown	Unknown	Unknown	Unknown	Fish	bone	6.93	white charred
4568	XBD-298	USR	Component 3	H	5312a	screened from sediment sample	N/A	N/A	teeth in bone	N/A	Actinopterygii	Salmoniformes	Salmonidae	Unknown	Unknown	Salmon sp.	tooth and bone	6.04	gray charred
4580	XBD-298	USR	Component 3	H	5312a	screened from sediment sample	N/A	N/A	too fragmentary to ID	N/A	Actinopterygii	Unknown	Unknown	Unknown	Unknown	Fish	bone		gray charred
4581	XBD-298	USR	Component 3	H	5312a	screened from sediment sample	N/A	N/A	too fragmentary to ID	N/A	Actinopterygii	Unknown	Unknown	Unknown	Unknown	Fish	bone		gray charred
4582	XBD-298	USR	Component 3	H	5312a	screened from sediment sample	N/A	N/A	too fragmentary to ID	N/A	Actinopterygii	Unknown	Unknown	Unknown	Unknown	Fish	bone		gray charred
4583	XBD-298	USR	Component 3	H	5312a	screened from sediment sample	N/A	N/A	too fragmentary to ID	N/A	Actinopterygii	Unknown	Unknown	Unknown	Unknown	Fish	bone		gray charred
4584	XBD-298	USR	Component 3	H	5312a	screened from sediment sample	N/A	N/A	too fragmentary to ID	N/A	Actinopterygii	Unknown	Unknown	Unknown	Unknown	Fish	bone		gray charred
4585	XBD-298	USR	Component 3	H	5312a	screened from sediment sample	N/A	N/A	too fragmentary to ID	N/A	Actinopterygii	Unknown	Unknown	Unknown	Unknown	Fish	bone		gray charred
4586	XBD-298	USR	Component 3	H	5312a	screened from sediment sample	N/A	N/A	too fragmentary to ID	N/A	Actinopterygii	Unknown	Unknown	Unknown	Unknown	Fish	bone		gray charred
4587	XBD-298	USR	Component 3	H	5312a	screened from sediment sample	N/A	N/A	too fragmentary to ID	N/A	Actinopterygii	Unknown	Unknown	Unknown	Unknown	Fish	bone		gray charred
4588	XBD-298	USR	Component 3	H	5312a	screened from sediment sample	N/A	N/A	too fragmentary to ID	N/A	Actinopterygii	Unknown	Unknown	Unknown	Unknown	Fish	bone		gray charred
4589	XBD-298	USR	Component 3	H	5312a	screened from sediment sample	N/A	N/A	too fragmentary to ID	N/A	Actinopterygii	Unknown	Unknown	Unknown	Unknown	Fish	bone		gray charred
4590	XBD-298	USR	Component 3	H	5312a	screened from sediment sample	N/A	N/A	too fragmentary to ID	N/A	Actinopterygii	Unknown	Unknown	Unknown	Unknown	Fish	bone		gray charred
4595	XBD-298	USR	Component 3	H	5312a	screened from sediment sample	N/A	N/A	tooth fragment	N/A	Actinopterygii	Salmoniformes	Salmonidae	Oncorhynchus	Unknown	Salmon sp.	tooth	5.35	gray charred
4596	XBD-298	USR	Component 3	H	5312a	screened from sediment sample	N/A	N/A	tooth fragment	N/A	Actinopterygii	Salmoniformes	Salmonidae	Oncorhynchus	Unknown	Salmon sp.	tooth	5.44	gray charred
4597	XBD-298	USR	Component 3	H	5312a	screened from sediment sample	N/A	N/A	tooth fragment	N/A	Actinopterygii	Salmoniformes	Salmonidae	Oncorhynchus	Unknown	Salmon sp.	tooth	5.14	gray charred
4598	XBD-298	USR	Component 3	H	5312a	screened from sediment sample	N/A	N/A	tooth fragment	N/A	Actinopterygii	Salmoniformes	Salmonidae	Oncorhynchus	Unknown	Salmon sp.	tooth	5.79	gray charred
4600	XBD-298	USR	Component 3	H	5312a	screened from sediment sample	N/A	N/A	tooth fragment	N/A	Actinopterygii	Salmoniformes	Salmonidae	Unknown	Unknown	Salmon sp.	tooth	2.94	white charred
4611	XBD-298	USR	Component 3	H	5312a	screened from sediment sample	N/A	N/A	vertebra fragment	N/A	Actinopterygii	Salmoniformes	Salmonidae	Oncorhynchus	Unknown	Salmon sp.	bone	5.29	white charred
4612	XBD-298	USR	Component 3	H	5312a	screened from sediment sample	N/A	N/A	vertebra fragment	N/A	Actinopterygii	Salmoniformes	Salmonidae	Oncorhynchus	Unknown	Salmon sp.	bone	6.18	white charred
4613	XBD-298	USR	Component 3	H	5312a	screened from sediment sample	N/A	N/A	vertebra fragment	N/A	Actinopterygii	Salmoniformes	Salmonidae	Oncorhynchus	Unknown	Salmon sp.	bone	5.47	white charred
4614	XBD-298	USR	Component 3	H	5312a	screened from sediment sample	N/A	N/A	vertebra fragment	N/A	Actinopterygii	Salmoniformes	Salmonidae	Oncorhynchus	Unknown	Salmon sp.	bone	5.72	white charred
4615	XBD-298	USR	Component 3	H	5312a	screened from sediment sample	N/A	N/A	vertebra fragment	N/A	Actinopterygii	Salmoniformes	Salmonidae	Oncorhynchus	Unknown	Salmon sp.	bone	5.52	white charred
4616	XBD-298	USR	Component 3	H	5312a	screened from sediment sample	N/A	N/A	vertebra fragment	N/A	Actinopterygii	Salmoniformes	Salmonidae	Oncorhynchus	Unknown	Salmon sp.	bone	5.3	gray charred
4617	XBD-298	USR	Component 3	H	5312a	screened from sediment sample	N/A	N/A	vertebra fragment	N/A	Actinopterygii	Salmoniformes	Salmonidae	Oncorhynchus	Unknown	Salmon sp.	bone	6.74	gray charred
4618	XBD-298	USR	Component 3	H	5312a	screened from sediment sample	N/A	N/A	vertebra fragment	N/A	Actinopterygii	Salmoniformes	Salmonidae	Oncorhynchus	Unknown	Salmon sp.	bone	5.48	white charred
4619	XBD-298	USR	Component 3	H	5312a	screened from sediment sample	N/A	N/A	vertebra fragment	N/A	Actinopterygii	Salmoniformes	Salmonidae	Oncorhynchus	Unknown	Salmon sp.	bone	7.11	black charred
4620	XBD-298	USR	Component 3	H	5312a	screened from sediment sample	N/A	N/A	vertebra fragment	N/A	Actinopterygii	Salmoniformes	Salmonidae	Oncorhynchus	Unknown	Salmon sp.	bone	6.87	black charred
4626	XBD-298	USR	Component 3	H	5312a	screened from sediment sample	N/A	N/A	vertebra fragment	N/A	Actinopterygii	Salmoniformes	Salmonidae	Unknown	Unknown	Salmon sp.	bone	4.28	white charred
4627	XBD-298	USR	Component 3	H	5312a	screened from sediment sample	N/A	N/A	vertebra fragment	N/A	Actinopterygii	Salmoniformes	Salmonidae	Unknown	Unknown	Salmon sp.	bone	4.11	white charred
4628	XBD-298	USR	Component 3	H	5312a	screened from sediment sample	N/A	N/A	vertebra fragment	N/A	Actinopterygii	Salmoniformes	Salmonidae	Unknown	Unknown	Salmon sp.	bone	3.32	white charred
4629	XBD-298	USR	Component 3	H	5312a	screened from sediment sample	N/A	N/A	vertebra fragment	N/A	Actinopterygii	Salmoniformes	Salmonidae	Unknown	Unknown	Salmon sp.	bone	4.23	white charred
4630	XBD-298	USR	Component 3	H	5312a	screened from sediment sample	N/A	N/A	vertebra fragment	N/A	Actinopterygii	Salmoniformes	Salmonidae	Unknown	Unknown	Salmon sp.	bone	3.42	white charred
4631	XBD-298	USR	Component 3	H	5318d	screened from sediment sample	N/A	N/A	too fragmentary to ID	N/A	Actinopterygii	Unknown	Unknown	Unknown	Unknown	Fish	bone		gray charred
4632	XBD-298	USR	Component 3	H	5318d	screened from sediment sample	N/A	N/A	too fragmentary to ID	N/A	Actinopterygii	Unknown	Unknown	Unknown	Unknown	Fish	bone		white charred
4633	XBD-298	USR	Component 3	H	5318d	screened from sediment sample	N/A	N/A	too fragmentary to ID	N/A	Actinopterygii	Unknown	Unknown	Unknown	Unknown	Fish	bone		white charred
4634	XBD-298	USR	Component 3	H	5318d	screened from sediment sample	N/A	N/A	too fragmentary to ID	N/A	Actinopterygii	Unknown	Unknown	Unknown	Unknown	Fish	bone		gray charred
4635	XBD-298	USR	Component 3	H	5318d	screened from sediment sample	N/A	N/A	too fragmentary to ID	N/A	Actinopterygii	Unknown	Unknown	Unknown	Unknown	Fish	bone		white charred
4636	XBD-298	USR	Component 3	H	5318d	screened from sediment sample	N/A	N/A	too fragmentary to ID	N/A	Actinopterygii	Unknown	Unknown	Unknown	Unknown	Fish	bone		white charred
4640	XBD-298	USR	Component 3	H	5318d	screened from sediment sample	N/A	N/A	vertebra fragment	N/A	Actinopterygii	Salmoniformes	Salmonidae	Oncorhynchus	Unknown	Salmon sp.	bone	5.65	gray charred
4641	XBD-298	USR	Component 3	H	5318d	screened from sediment sample	N/A	N/A	vertebra fragment	N/A	Actinopterygii	Salmoniformes	Salmonidae	Oncorhynchus	Unknown	Salmon sp.	bone	4.71	gray charred
4642	XBD-298	USR	Component 3	H	5318d	screened from sediment sample	N/A	N/A	vertebra fragment	N/A	Actinopterygii	Salmoniformes	Salmonidae	Oncorhynchus	Unknown	Salmon sp.	bone	4.24	gray charred
4651	XBD-298	USR	Component 3	H	5408a	501.5-501.75	514-514.25		too fragmentary to ID	N/A	Actinopterygii	Unknown	Unknown	Unknown	Unknown	Fish	bone		gray charred
4652	XBD-298	USR	Component 3	H	5408a	501.5-501.75	514-514.25		too fragmentary to ID	N/A	Actinopterygii	Unknown	Unknown	Unknown	Unknown	Fish	bone		gray charred
4653	XBD-298	USR	Component 3	H	5408a	501.5-501.75	514-514.25		too fragmentary to ID	N/A	Actinopterygii	Unknown	Unknown	Unknown	Unknown	Fish	bone		gray charred
4654	XBD-298	USR	Component 3	H	5408a	501.5-501.75	514-514.25		too fragmentary to ID	N/A	Actinopterygii	Unknown	Unknown	Unknown	Unknown	Fish	bone		gray charred
4655	XBD-298	USR	Component 3	H	5408a	501.5-501.75	514-514.25		too fragmentary to ID	N/A	Actinopterygii	Unknown	Unknown	Unknown	Unknown	Fish	bone		gray charred
4656	XBD-298	USR	Component 3	H	5408a	501.5-501.75	514-514.25		too fragmentary to ID	N/A	Actinopterygii	Unknown	Unknown	Unknown	Unknown	Fish	bone		gray charred
4657	XBD-298	USR	Component 3	H	5408a	501.5-501.75	514-514.25		too fragmentary to ID	N/A	Actinopterygii	Unknown	Unknown	Unknown	Unknown	Fish	bone		gray charred
4658	XBD-298	USR	Component 3	H	5408a	501.5-501.75	514-514.25		too fragmentary to ID	N/A	Actinopterygii	Unknown	Unknown	Unknown	Unknown	Fish	bone		gray charred
4669	XBD-298	USR	Component 3	H	5408a	501.5-501.75	514-514.25		vertebra fragment	N/A	Actinopterygii	Salmoniformes	Salmonidae	Oncorhynchus	Unknown	Salmon sp.	bone	6.34	white charred
4670	XBD-298	USR	Component 3	H	5408a	501.5-501.75	514-514.25		vertebra fragment	N/A	Actinopterygii	Salmoniformes	Salmonidae	Oncorhynchus	Unknown	Salmon sp.	bone	5.06	gray charred
4671	XBD-298	USR	Component 3	H	5408a	501.5-501.75	514-514.25		vertebra fragment	N/A	Actinopterygii	Salmoniformes	Salmonidae	Oncorhynchus	Unknown	Salmon sp.	bone	6.58	gray charred
4672	XBD-298	USR	Component 3	H	5408a	501.5-501.75	514-514.25		vertebra fragment	N/A	Actinopterygii	Salmoniformes	Salmonidae	Oncorhynchus	Unknown	Salmon sp.	bone	3.58	gray charred
4673	XBD-298	USR	Component 3	H	5408a	501.5-501.75	514-514.25		vertebra fragment	N/A	Actinopterygii	Salmoniformes	Salmonidae	Oncorhynchus	Unknown	Salmon sp.	bone	4.32	gray charred
4674	XBD-298	USR	Component 3	H	5408a	501.5-501.75	514-514.25		vertebra fragment	N/A	Actinopterygii	Salmoniformes	Salmonidae	Oncorhynchus	Unknown	Salmon sp.	bone	4.05	gray charred
4675	XBD-298	USR	Component 3	H	5408a	501.5-501.75	514-514.25		vertebra fragment	N/A	Actinopterygii	Salmoniformes	Salmonidae	Oncorhynchus	Unknown	Salmon sp.	bone	3.9	gray charred
4676	XBD-298	USR	Component 3	H	5408a	501.5-501.75	514-514.25		vertebra fragment	N/A	Actinopterygii	Salmoniformes	Salmonidae	Oncorhynchus	Unknown	Salmon sp.	bone	3.14	gray charred
4677	XBD-298	USR	Component 3	H	5408a	501.5-501.75	514-514.25		vertebra fragment	N/A	Actinopterygii	Salmoniformes	Salmonidae	Oncorhynchus	Unknown	Salmon sp.	bone	5.24	gray charred
4678	XBD-298	USR	Component 3	H	5408a	501.5-501.75	514-514.25		vertebra fragment	N/A	Actinopterygii	Salmoniformes	Salmonidae	Oncorhynchus	Unknown	Salmon sp.	bone	4.44	gray charred
4684	XBD-298	USR	Component 3	H	5409e	501.75-502	514-514.25		too fragmentary to ID	N/A	Actinopterygii	Unknown	Unknown	Unknown	Unknown	Fish	bone		white charred
4685	XBD-298	USR	Component 3	H	5409e	501.75-502	514-514.25		too fragmentary to ID	N/A	Actinopterygii	Unknown	Unknown	Unknown	Unknown	Fish	bone		white charred
4686	XBD-298	USR	Component 3	H	5409e	501.75-502	514-514.25		too fragmentary to ID	N/A	Actinopterygii	Unknown	Unknown	Unknown	Unknown	Fish	bone		gray charred
4687	XBD-298	USR	Component 3	H	5409e	501.75-502	514-514.25		too fragmentary to ID	N/A	Actinopterygii	Unknown	Unknown	Unknown	Unknown	Fish	bone		gray charred
4688	XBD-298	USR	Component 3	H	5409e	501.75-502	514-514.25		too fragmentary to ID	N/A	Actinopterygii	Unknown	Unknown	Unknown	Unknown	Fish	bone		gray charred
4694	XBD-298	USR	Component 3	H	5409e	501.75-502	514-514.25		vertebra fragment	N/A	Actinopterygii	Salmoniformes	Salmonidae	Oncorhynchus	Unknown	Salmon sp.	bone	6.64	white charred
4695	XBD-298	USR	Component 3	H	5409e	501.75-502	514-514.25		vertebra fragment	N/A	Actinopterygii	Salmoniformes	Salmonidae	Oncorhynchus	Unknown	Salmon sp.	bone	4.46	white charred
4696	XBD-298	USR	Component 3	H	5409e	501.75-502	514-514.25		vertebra fragment	N/A	Actinopterygii	Salmoniformes	Salmonidae	Oncorhynchus	Unknown	Salmon sp.	bone	3.63	white charred
4697	XBD-298	USR	Component 3	H	5409e	501.75-502	514-514.25		vertebra fragment	N/A	Actinopterygii	Salmoniformes	Salmonidae	Oncorhynchus	Unknown	Salmon sp.	bone	4.38	white charred
4698	XBD-298	USR	Component 3	H	5409e	501.75-502	514-514.25		vertebra fragment	N/A	Actinopterygii	Salmoniformes	Salmonidae	Oncorhynchus	Unknown	Salmon sp.	bone	6.31	not burned
4704	XBD-298	USR	Component 3	H	5410c	501.75-502	513.75-514		too fragmentary to ID	N/A	Actinopterygii	Unknown	Unknown	Unknown	Unknown	Fish	bone		gray charred
4705	XBD-298	USR	Component 3	H	5410c	501.75-502	513.75-514		too fragmentary to ID	N/A	Actinopterygii	Unknown	Unknown	Unknown	Unknown	Fish	bone		white charred
4706	XBD-298	USR	Component 3	H	5410c	501.75-502	513.75-514		too fragmentary to ID	N/A	Actinopterygii	Unknown	Unknown	Unknown	Unknown	Fish	bone		gray charred
4707	XBD-298	USR	Component 3	H	5410c	501.75-502	513.75-514		too fragmentary to ID	N/A	Actinopterygii	Unknown	Unknown	Unknown	Unknown	Fish	bone		gray charred
4708	XBD-298	USR	Component 3	H	5410c	501.75-502	513.75-514		too fragmentary to ID	N/A	Actinopterygii	Unknown	Unknown	Unknown	Unknown	Fish	bone		gray charred
4718	XBD-298	USR	Component 3	H	5410c	501.75-502	513.75-514		vertebra fragment	N/A	Actinopterygii	Salmoniformes	Salmonidae	Oncorhynchus	Unknown	Salmon sp.	bone	7.9	gray charred
4719	XBD-298	USR	Component 3	H	5410c	501.75-502	513.75-514		vertebra fragment	N/A	Actinopterygii	Salmoniformes	Salmonidae	Oncorhynchus	Unknown	Salmon sp.	bone	6.19	gray charred
4720	XBD-298	USR	Component 3	H	5410c	501.75-502	513.75-514		vertebra fragment	N/A	Actinopterygii	Salmoniformes	Salmonidae	Oncorhynchus	Unknown	Salmon sp.	bone	4.47	gray charred
4721	XBD-298	USR	Component 3	H	5410c	501.75-502	513.75-514		vertebra fragment	N/A	Actinopterygii	Salmoniformes	Salmonidae	Oncorhynchus	Unknown	Salmon sp.	bone	7.55	gray charred
4722	XBD-298	USR	Component 3	H	5410c	501.75-502	513.75-514		vertebra fragment	N/A	Actinopterygii	Salmoniformes	Salmonidae	Oncorhynchus	Unknown	Salmon sp.	bone	6.06	gray charred
4723	XBD-298	USR	Component 3	H	5410c	501.75-502	513.75-514		vertebra fragment	N/A	Actinopterygii	Salmoniformes	Salmonidae	Oncorhynchus	Unknown	Salmon sp.	bone	3.9	gray charred
4724	XBD-298	USR	Component 3	H	5410c	501.75-502	513.75-514		vertebra fragment	N/A	Actinopterygii	Salmoniformes	Salmonidae	Oncorhynchus	Unknown	Salmon sp.	bone	5.41	gray charred
4725	XBD-298	USR	Component 3	H	5410c	501.75-502	513.75-514		vertebra fragment	N/A	Actinopterygii	Salmoniformes	Salmonidae	Oncorhynchus	Unknown	Salmon sp.	bone	3.79	gray charred
4726	XBD-298	USR	Component 3	H	5410c	501.75-502	513.75-514		vertebra fragment	N/A	Actinopterygii	Salmoniformes	Salmonidae	Oncorhynchus	Unknown	Salmon sp.	bone	3.63	gray charred
4728	XBD-298	USR	Component 3	H	5411c	501.5-501.75	513.75-514		tooth fragment	N/A	Actinopterygii	Salmoniformes	Salmonidae	Oncorhynchus	Unknown	Salmon sp.	tooth	5.76	black charred
4730	XBD-298	USR	Component 3	H	5418b	501.5-501.75	514.25-514.5		dentary fragment	N/A	Actinopterygii	Salmoniformes	Salmonidae	Oncorhynchus	Unknown	Salmon sp.	bone	3.38	gray charred
4744	XBD-298	USR	Component 3	H	5418b	501.5-501.75	514.25-514.5		too fragmentary to ID	N/A	Actinopterygii	Unknown	Unknown	Unknown	Unknown	Fish	bone		white charred
4745	XBD-298	USR	Component 3	H	5418b	501.5-501.75	514.25-514.5		too fragmentary to ID	N/A	Actinopterygii	Unknown	Unknown	Unknown	Unknown	Fish	bone		white charred
4746	XBD-298	USR	Component 3	H	5418b	501.5-501.75	514.25-514.5		too fragmentary to ID	N/A	Actinopterygii	Unknown	Unknown	Unknown	Unknown	Fish	bone		white charred
4747	XBD-298	USR	Component 3	H	5418b	501.5-501.75	514.25-514.5		too fragmentary to ID	N/A	Actinopterygii	Unknown	Unknown	Unknown	Unknown	Fish	bone		white charred
4748	XBD-298	USR	Component 3	H	5418b	501.5-501.75	514.25-514.5		too fragmentary to ID	N/A	Actinopterygii	Unknown	Unknown	Unknown	Unknown	Fish	bone		white charred
4749	XBD-298	USR	Component 3	H	5418b	501.5-501.75	514.25-514.5		too fragmentary to ID	N/A	Actinopterygii	Unknown	Unknown	Unknown	Unknown	Fish	bone		white charred
4750	XBD-298	USR	Component 3	H	5418b	501.5-501.75	514.25-514.5		too fragmentary to ID	N/A	Actinopterygii	Unknown	Unknown	Unknown	Unknown	Fish	bone		white charred
4751	XBD-298	USR	Component 3	H	5418b	501.5-501.75	514.25-514.5		too fragmentary to ID	N/A	Actinopterygii	Unknown	Unknown	Unknown	Unknown	Fish	bone		white charred
4752	XBD-298	USR	Component 3	H	5418b	501.5-501.75	514.25-514.5		too fragmentary to ID	N/A	Actinopterygii	Unknown	Unknown	Unknown	Unknown	Fish	bone		white charred
4753	XBD-298	USR	Component 3	H	5418b	501.5-501.75	514.25-514.5		too fragmentary to ID	N/A	Actinopterygii	Unknown	Unknown	Unknown	Unknown	Fish	bone		white charred
4754	XBD-298	USR	Component 3	H	5418b	501.5-501.75	514.25-514.5		too fragmentary to ID	N/A	Actinopterygii	Unknown	Unknown	Unknown	Unknown	Fish	bone		white charred
4755	XBD-298	USR	Component 3	H	5418b	501.5-501.75	514.25-514.5		too fragmentary to ID	N/A	Actinopterygii	Unknown	Unknown	Unknown	Unknown	Fish	bone		white charred
4756	XBD-298	USR	Component 3	H	5418b	501.5-501.75	514.25-514.5		too fragmentary to ID	N/A	Actinopterygii	Unknown	Unknown	Unknown	Unknown	Fish	bone		white charred
4775	XBD-298	USR	Component 3	H	5418b	501.5-501.75	514.25-514.5		vertebra fragment	N/A	Actinopterygii	Salmoniformes	Salmonidae	Oncorhynchus	Unknown	Salmon sp.	bone	5.27	white charred
4776	XBD-298	USR	Component 3	H	5418b	501.5-501.75	514.25-514.5		vertebra fragment	N/A	Actinopterygii	Salmoniformes	Salmonidae	Oncorhynchus	Unknown	Salmon sp.	bone	2.77	white charred
4777	XBD-298	USR	Component 3	H	5418b	501.5-501.75	514.25-514.5		vertebra fragment	N/A	Actinopterygii	Salmoniformes	Salmonidae	Oncorhynchus	Unknown	Salmon sp.	bone	7.07	white charred
4778	XBD-298	USR	Component 3	H	5418b	501.5-501.75	514.25-514.5		vertebra fragment	N/A	Actinopterygii	Salmoniformes	Salmonidae	Oncorhynchus	Unknown	Salmon sp.	bone	6.28	gray charred
4779	XBD-298	USR	Component 3	H	5418b	501.5-501.75	514.25-514.5		vertebra fragment	N/A	Actinopterygii	Salmoniformes	Salmonidae	Oncorhynchus	Unknown	Salmon sp.	bone	6.4	gray charred
4780	XBD-298	USR	Component 3	H	5418b	501.5-501.75	514.25-514.5		vertebra fragment	N/A	Actinopterygii	Salmoniformes	Salmonidae	Oncorhynchus	Unknown	Salmon sp.	bone	7.08	gray charred
4781	XBD-298	USR	Component 3	H	5418b	501.5-501.75	514.25-514.5		vertebra fragment	N/A	Actinopterygii	Salmoniformes	Salmonidae	Oncorhynchus	Unknown	Salmon sp.	bone	4.64	gray charred
4782	XBD-298	USR	Component 3	H	5418b	501.5-501.75	514.25-514.5		vertebra fragment	N/A	Actinopterygii	Salmoniformes	Salmonidae	Oncorhynchus	Unknown	Salmon sp.	bone	5.18	gray charred
4783	XBD-298	USR	Component 3	H	5418b	501.5-501.75	514.25-514.5		vertebra fragment	N/A	Actinopterygii	Salmoniformes	Salmonidae	Oncorhynchus	Unknown	Salmon sp.	bone	5.31	gray charred
4784	XBD-298	USR	Component 3	H	5418b	501.5-501.75	514.25-514.5		vertebra fragment	N/A	Actinopterygii	Salmoniformes	Salmonidae	Oncorhynchus	Unknown	Salmon sp.	bone	6.2	brown/tan charred
4785	XBD-298	USR	Component 3	H	5418b	501.5-501.75	514.25-514.5		vertebra fragment	N/A	Actinopterygii	Salmoniformes	Salmonidae	Oncorhynchus	Unknown	Salmon sp.	bone	5.64	gray charred
4786	XBD-298	USR	Component 3	H	5418b	501.5-501.75	514.25-514.5		vertebra fragment	N/A	Actinopterygii	Salmoniformes	Salmonidae	Oncorhynchus	Unknown	Salmon sp.	bone	2.85	gray charred
4787	XBD-298	USR	Component 3	H	5418b	501.5-501.75	514.25-514.5		vertebra fragment	N/A	Actinopterygii	Salmoniformes	Salmonidae	Oncorhynchus	Unknown	Salmon sp.	bone	4.38	gray charred
4788	XBD-298	USR	Component 3	H	5418b	501.5-501.75	514.25-514.5		vertebra fragment	N/A	Actinopterygii	Salmoniformes	Salmonidae	Oncorhynchus	Unknown	Salmon sp.	bone	3.48	gray charred
4789	XBD-298	USR	Component 3	H	5418b	501.5-501.75	514.25-514.5		vertebra fragment	N/A	Actinopterygii	Salmoniformes	Salmonidae	Oncorhynchus	Unknown	Salmon sp.	bone	3.4	white charred
4790	XBD-298	USR	Component 3	H	5418b	501.5-501.75	514.25-514.5		vertebra fragment	N/A	Actinopterygii	Salmoniformes	Salmonidae	Oncorhynchus	Unknown	Salmon sp.	bone	2.93	white charred
4791	XBD-298	USR	Component 3	H	5418b	501.5-501.75	514.25-514.5		vertebra fragment	N/A	Actinopterygii	Salmoniformes	Salmonidae	Oncorhynchus	Unknown	Salmon sp.	bone	3.68	gray charred
4792	XBD-298	USR	Component 3	H	5418b	501.5-501.75	514.25-514.5		vertebra fragment	N/A	Actinopterygii	Salmoniformes	Salmonidae	Oncorhynchus	Unknown	Salmon sp.	bone	3.22	brown/tan charred
4795	XBD-298	USR	Component 3	H	5418b	501.5-501.75	514.25-514.5		vertebra fragment	N/A	Actinopterygii	Salmoniformes	Salmonidae	subfamily Coregoninae	Unknown	Whitefish sp.	bone	2.93	gray charred
4796	XBD-298	USR	Component 3	H	5418b	501.5-501.75	514.25-514.5		vertebra fragment	N/A	Actinopterygii	Salmoniformes	Salmonidae	subfamily Coregoninae	Unknown	Whitefish sp.	bone	3.65	gray charred
4799	XBD-298	USR	Component 3	H	5419c	501.75-502	514.25-514.5		too fragmentary to ID	N/A	Actinopterygii	Unknown	Unknown	Unknown	Unknown	Fish	bone		gray charred
4800	XBD-298	USR	Component 3	H	5419c	501.75-502	514.25-514.5		too fragmentary to ID	N/A	Actinopterygii	Unknown	Unknown	Unknown	Unknown	Fish	bone		gray charred
4807	XBD-298	USR	Component 3	H	5419c	501.75-502	514.25-514.5		vertebra fragment	N/A	Actinopterygii	Salmoniformes	Salmonidae	Oncorhynchus	Unknown	Salmon sp.	bone	3.86	white charred
4808	XBD-298	USR	Component 3	H	5419c	501.75-502	514.25-514.5		vertebra fragment	N/A	Actinopterygii	Salmoniformes	Salmonidae	Oncorhynchus	Unknown	Salmon sp.	bone	4	white charred
4809	XBD-298	USR	Component 3	H	5419c	501.75-502	514.25-514.5		vertebra fragment	N/A	Actinopterygii	Salmoniformes	Salmonidae	Oncorhynchus	Unknown	Salmon sp.	bone	3.69	white charred
4810	XBD-298	USR	Component 3	H	5419c	501.75-502	514.25-514.5		vertebra fragment	N/A	Actinopterygii	Salmoniformes	Salmonidae	Oncorhynchus	Unknown	Salmon sp.	bone	6.72	gray charred
4811	XBD-298	USR	Component 3	H	5419c	501.75-502	514.25-514.5		vertebra fragment	N/A	Actinopterygii	Salmoniformes	Salmonidae	Oncorhynchus	Unknown	Salmon sp.	bone	5.08	gray charred
4812	XBD-298	USR	Component 3	H	5419c	501.75-502	514.25-514.5		vertebra fragment	N/A	Actinopterygii	Salmoniformes	Salmonidae	Oncorhynchus	Unknown	Salmon sp.	bone	3.69	gray charred
4814	XBD-298	USR	Component 3	H	5445c	501.572	514.482		fins, rays, spines	N/A	Actinopterygii	Unknown	Unknown	Unknown	Unknown	Fish	bone	15.09	white charred
4816	XBD-298	USR	Component 3	H	5462d	501	504		basibranchial	N/A	Actinopterygii	Salmoniformes	Salmonidae	Unknown	Unknown	Salmon sp.	bone	6.99	gray charred
4818	XBD-298	USR	Component 3	H	5462d	501	504		hypohyal #2	N/A	Actinopterygii	Salmoniformes	Salmonidae	Unknown	Unknown	Salmon sp.	bone	4.54	white charred
4825	XBD-298	USR	Component 3	H	5462d	501	504		too fragmentary to ID	N/A	Actinopterygii	Unknown	Unknown	Unknown	Unknown	Fish	bone		gray charred
4826	XBD-298	USR	Component 3	H	5462d	501	504		too fragmentary to ID	N/A	Actinopterygii	Unknown	Unknown	Unknown	Unknown	Fish	bone		gray charred
4827	XBD-298	USR	Component 3	H	5462d	501	504		too fragmentary to ID	N/A	Actinopterygii	Unknown	Unknown	Unknown	Unknown	Fish	bone		gray charred
4828	XBD-298	USR	Component 3	H	5462d	501	504		too fragmentary to ID	N/A	Actinopterygii	Unknown	Unknown	Unknown	Unknown	Fish	bone		gray charred
4829	XBD-298	USR	Component 3	H	5462d	501	504		too fragmentary to ID	N/A	Actinopterygii	Unknown	Unknown	Unknown	Unknown	Fish	bone		gray charred
4830	XBD-298	USR	Component 3	H	5462d	501	504		too fragmentary to ID	N/A	Actinopterygii	Unknown	Unknown	Unknown	Unknown	Fish	bone		gray charred
4832	XBD-298	USR	Component 3	H	5462d	501	504		tooth fragment	N/A	Actinopterygii	Salmoniformes	Salmonidae	Unknown	Unknown	Salmon sp.	tooth	4.55	gray charred
4835	XBD-298	USR	Component 3	H	5462d	501	504		vertebra fragment	N/A	Actinopterygii	Salmoniformes	Salmonidae	Oncorhynchus	Unknown	Salmon sp.	bone	6.37	gray charred
4836	XBD-298	USR	Component 3	H	5462d	501	504		vertebra fragment	N/A	Actinopterygii	Salmoniformes	Salmonidae	Oncorhynchus	Unknown	Salmon sp.	bone	3.4	white charred
4838	XBD-298	USR	Component 3	H	5497a	screened from sediment sample	N/A	N/A	vertebra fragment	N/A	Actinopterygii	Salmoniformes	Salmonidae	Unknown	Unknown	Salmon sp.	bone	4.31	white charred
4843	XBD-298	USR	Component 3	H	87a	501	514		vertebra fragment	N/A	Actinopterygii	Salmoniformes	Salmonidae	subfamily Coregoninae	Unknown	Whitefish sp.	bone	3.74	white charred
4844	XBD-298	USR	Component 3	H	87a	501	514		vertebra fragment	N/A	Actinopterygii	Salmoniformes	Salmonidae	subfamily Coregoninae	Unknown	Whitefish sp.	bone	3.79	white charred
4845	XBD-298	USR	Component 3	H	87a	501	514		vertebra fragment	N/A	Actinopterygii	Salmoniformes	Salmonidae	subfamily Coregoninae	Unknown	Whitefish sp.	bone	3.27	brown/tan charred
4846	XBD-298	USR	Component 3	H	87a	501	514		vertebra fragment	N/A	Actinopterygii	Salmoniformes	Salmonidae	subfamily Coregoninae	Unknown	Whitefish sp.	bone	3.07	brown/tan charred
4849	XBD-298	USR	Component 3	HR	137	501.9176	514.0728	-0.7389	caudal vertebra	N/A	Actinopterygii	Salmoniformes	Salmonidae	Oncorhynchus	Unknown	Salmon sp.	bone	8.29	gray charred
4966	XBD-298	USR	Component 3	58	30	501.495	514.		caudal vertebra	N/A	Actinopterygii	Salmoniformes	Salmonidae	Oncorhynchus	Unknown	Salmon sp.	bone
4850	XBD-318	XBD-318			BT 168				caudal vertebra	N/A	Actinopterygii	Salmoniformes	Salmonidae	Oncorhynchus	Unknown	Salmon sp.	bone	19.49	not burned
4984	XBD-376	Hollembaek	Pit	10	304	101	100	170-180	caudal vertebra	N/A	Actinopterygii	Salmoniformes	Salmonidae	subfamily Coregoninae	Unknown	Whitefish sp.	bone
4923	XBD-376	Hollembaek	Pit	1	97	500	250	145-150	caudal vertebra	N/A	Actinopterygii	Salmoniformes	Salmonidae	Oncorhynchus	Unknown	Salmon sp.	bone	9.69	not burned
4928	XBD-376	Hollembaek	Pit	1	57	100	100	135-140	caudal vertebra	N/A	Actinopterygii	Salmoniformes	Salmonidae	subfamily Coregoninae	Unknown	Whitefish sp.	bone	5.56	not burned
4929	XBD-376	Hollembaek	Pit	1	57	100	100	135-140	caudal vertebra	N/A	Actinopterygii	Salmoniformes	Salmonidae	subfamily Coregoninae	Unknown	Whitefish sp.	bone	5.22	not burned
4967	XBD-376	Hollembaek	Pit	6	176	98	100.5	120-125	mandible	N/A	Actinopterygii	Salmoniformes	Salmonidae	Oncorhynchus	Unknown	Salmon sp.	bone
4930	XBD-376	Hollembaek	Possibly associated with pit (below pit)	1	100	100	100	165-175	caudal vertebra	N/A	Actinopterygii	Salmoniformes	Salmonidae	subfamily Coregoninae	Unknown	Whitefish sp.	bone	7.28	not burned
4931	XBD-376	Hollembaek	Possibly associated with pit (below pit)	1	100	100	100	165-175	caudal vertebra	N/A	Actinopterygii	Salmoniformes	Salmonidae	subfamily Coregoninae	Unknown	Whitefish sp.	bone	7.49	not burned
4932	XBD-376	Hollembaek	Possibly associated with pit (below pit)	1	100	100	100	165-175	caudal vertebra	N/A	Actinopterygii	Salmoniformes	Salmonidae	subfamily Coregoninae	Unknown	Whitefish sp.	bone	7.55	not burned
4933	XBD-376	Hollembaek	Possibly associated with pit (below pit)	1	100	100	100	165-175	caudal vertebra	N/A	Actinopterygii	Salmoniformes	Salmonidae	subfamily Coregoninae	Unknown	Whitefish sp.	bone	7.7	not burned
4934	XBD-376	Hollembaek	Possibly associated with pit (below pit)	1	101	100	100	165-175	caudal vertebra	N/A	Actinopterygii	Salmoniformes	Salmonidae	subfamily Coregoninae	Unknown	Whitefish sp.	bone	8.67	not burned
4935	XBD-376	Hollembaek	Possibly associated with pit (below pit)	1	101	100	100	165-175	caudal vertebra	N/A	Actinopterygii	Salmoniformes	Salmonidae	subfamily Coregoninae	Unknown	Whitefish sp.	bone	7.99	not burned
4936	XBD-376	Hollembaek	Possibly associated with pit (below pit)	1	101	100	100	165-175	thoracic vertebra	N/A	Actinopterygii	Salmoniformes	Salmonidae	subfamily Coregoninae	Unknown	Whitefish sp.	bone	6.96	not burned
4937	XBD-376	Hollembaek	Possibly associated with pit (below pit)	1	101	100	100	165-175	thoracic vertebra	N/A	Actinopterygii	Salmoniformes	Salmonidae	subfamily Coregoninae	Unknown	Whitefish sp.	bone	6.64	not burned
4957	XBD-376	Hollembaek	Possibly associated with pit (below pit)	7	330	103	100	150-160	caudal vertebra	N/A	Actinopterygii	Gadiformes	Lotidae	lota	lota	Burbot	bone
4959	XBD-376	Hollembaek	Possibly associated with pit (below pit)	4	391	99	100	170-175	vertebra fragment	N/A	Actinopterygii	Salmoniformes	Salmonidae	subfamily Coregoninae	Unknown	Whitefish sp.	bone
4961	XBD-376	Hollembaek	Possibly associated with pit (below pit)	4	379	99	101	160-165	vertebra fragment	N/A	Actinopterygii	Salmoniformes	Salmonidae	subfamily Coregoninae	Unknown	Whitefish sp.	bone
4963	XBD-376	Hollembaek	Possibly associated with pit (below pit)	6	320	98	100	170-180	vertebra fragment	N/A	Actinopterygii	Salmoniformes	Salmonidae	Oncorhynchus	Unknown	Salmon sp.	bone
4964	XBD-376	Hollembaek	Possibly associated with pit (below pit)	6	322	98	100	180-190	vertebra fragment	N/A	Actinopterygii	Salmoniformes	Salmonidae	Oncorhynchus	Unknown	Salmon sp.	bone
4965	XBD-376	Hollembaek	Possibly associated with pit (below pit)	6	304	98	100	150-155	vertebra fragment	N/A	Actinopterygii	Esociformes	Esocidae	Esox	lucius	Northern Pike	bone
4924	XBD-376	Hollembaek	Probably pit	1		N/A	N/A	120-130	vertebra fragment	N/A	Actinopterygii	Salmoniformes	Salmonidae	Oncorhynchus	Unknown	Salmon sp.	bone	10.75	not burned
4925	XBD-376	Hollembaek	Probably pit	1		N/A	N/A	154-155	vertebra fragment	N/A	Actinopterygii	Salmoniformes	Salmonidae	Oncorhynchus	Unknown	Salmon sp.	bone	10.08	not burned
4926	XBD-376	Hollembaek	Probably pit	1		N/A	N/A	154-155	vertebra fragment	N/A	Actinopterygii	Salmoniformes	Salmonidae	Oncorhynchus	Unknown	Salmon sp.	bone	9.79	not burned
4927	XBD-376	Hollembaek	Probably pit	1		N/A	N/A	154-155	vertebra fragment	N/A	Actinopterygii	Salmoniformes	Salmonidae	Oncorhynchus	Unknown	Salmon sp.	bone	6.01	not burned
4958	XBD-376	Hollembaek	Probably pit	4	320	99	100	125-130	dentary tooth fragment	N/A	Actinopterygii	Salmoniformes	Salmonidae	Oncorhynchus	Unknown	Salmon sp.	tooth
4960	XBD-376	Hollembaek	Probably pit	4	344	99	100	140-145	thoracic vertebra	N/A	Actinopterygii	Salmoniformes	Salmonidae	Unknown	Unknown	Salmon sp.	bone
4962	XBD-376	Hollembaek	Probably pit	6	58	98.5	100.5	N/A	vertebra fragment	N/A	Actinopterygii	Salmoniformes	Salmonidae	Oncorhynchus	Unknown	Salmon sp.	bone
